# Supplementary material for: Functional and evolutionary correlates of gene constellations in the Drosophila melanogaster genome that deviate from the stereotypical gene architecture
Source: BMC Genomics. 2010 May 24;11:322. doi: 10.1186/1471-2164-11-322 (PMC2891614; doi:10.1186/1471-2164-11-322)
Supplement: Additional file 1 — Gene list for each constellation. Gene list for each constellation List of genes and their classification as solitary, paired overlapping, and chromatin co-clustering genes following our scheme depicted in Figure 1. Genomic, functional, and evolutionary properties obtained/calculated used for analyses are provided for each gene. [file 1471-2164-11-322-S1.XLS]

## Sheet: gene properties among group
Additional file 1
Title: Gene list for each constellation
Description: List of genes and their classification as solitary, paired overlapping, and chromatin co-clustering genes following our scheme depicted in Figure 1. Genomic, functional, and evolutionary properties obtained/calculated used for analyses are provided for each gene. Refer to footnotes for additional explanatory notes.
GeneID	Constellation	Chromosome	Singleton/Duplicate	GeneRecomRate	CAI	Ka	Ks	KaKs	Africa_ThetaW_perbp	Africa_Thetapi_perbp	Africa_Tajima's D	America_ThetaW_perbp	America_Thetapi_perbp	America_Tajima's D	Fst	Qst
CG1674	CSS	chr4	S	0	0.187429	0.3486	2.4681	0.141242	NA	NA	NA	NA	NA	NA	NA	0.821255
CG1710	5PP	chr4	S	0	0.203	0.2223	1.5026	0.147944	NA	NA	NA	NA	NA	NA	NA	NA
CG32019	SG	chr4	S	0	0.22575	NA	NA	NA	NA	NA	NA	NA	NA	NA	NA	0.591928
CG2999	SG	chr4	S	0	0.201	NA	NA	NA	NA	NA	NA	NA	NA	NA	NA	NA
CG17461	5PP	chr4	S	0	0.161	NA	NA	NA	NA	NA	NA	NA	NA	NA	NA	NA
CG17923	SG	chr4	S	0	0.2	NA	NA	NA	NA	NA	NA	NA	NA	NA	NA	NA
CG17245	SG	chr4	S	0	0.196	0.0879	2.7529	0.03193	NA	NA	NA	NA	NA	NA	NA	NA
CG2125	CSS	chr4	S	0	0.191	NA	NA	NA	NA	NA	NA	NA	NA	NA	NA	NA
CG2168	CSS	chr4	S	0	0.276	0.0123	1.2566	0.00978832	NA	NA	NA	NA	NA	NA	NA	0.713942
CG34403	SG	chr4	S	0	0.198	NA	NA	NA	NA	NA	NA	NA	NA	NA	NA	NA
CG1651	SG	chr4	S	0	0.211	0.161	2.3034	0.0698967	NA	NA	NA	NA	NA	NA	NA	0.592116
CG32000	SG	chr4	S	0	0.18675	NA	NA	NA	NA	NA	NA	NA	NA	NA	NA	NA
CG32006	COS	chr4	S	0	0.188	NA	NA	NA	NA	NA	NA	NA	NA	NA	NA	NA
CG31997	COS	chr4	S	0	0.24	0.1732	1.059	0.163551	NA	NA	NA	NA	NA	NA	NA	NA
CG33978	SG	chr4	S	0	0.177	NA	NA	NA	NA	NA	NA	NA	NA	NA	NA	NA
CG2219	CSS	chr4	S	0	0.211	0.1727	3.7349	0.0462395	NA	NA	NA	NA	NA	NA	NA	NA
CG31998	COS	chr4	S	0	0.179	0.2307	1.6731	0.137888	NA	NA	NA	NA	NA	NA	NA	NA
CG1587	COS	chr4	S	0	0.2	0.0978	1.3844	0.0706443	NA	NA	NA	NA	NA	NA	NA	NA
CG31999	5PP	chr4	S	0	0.23	NA	NA	NA	NA	NA	NA	NA	NA	NA	NA	NA
CG1629	5PP	chr4	S	0	0.181	NA	NA	NA	NA	NA	NA	NA	NA	NA	NA	NA
CG34013	EE	chr4	S	0	NA	NA	NA	NA	NA	NA	NA	NA	NA	NA	NA	NA
CG1748	5PP	chr4	S	0	NA	0.1758	2.4021	0.073186	NA	NA	NA	NA	NA	NA	NA	NA
CG2380	COS	chr4	S	0	0.186	NA	NA	NA	NA	NA	NA	NA	NA	NA	NA	NA
CG2381	5PP	chr4	S	0	0.1675	NA	NA	NA	NA	NA	NA	NA	NA	NA	NA	NA
CG1836	5PP	chr4	S	0	0.2045	0.2684	1.5309	0.175322	NA	NA	NA	NA	NA	NA	NA	NA
CG2177	5PP	chr4	S	0	0.154333	NA	NA	NA	NA	NA	NA	NA	NA	NA	NA	NA
CG32850	5PP	chr4	S	0	0.166	0.1344	1.8821	0.0714096	NA	NA	NA	NA	NA	NA	NA	NA
CG2165	5PP	chr4	S	0	NA	NA	NA	NA	NA	NA	NA	NA	NA	NA	NA	0.843912
CG34036	COS	chr4	S	0	NA	NA	NA	NA	NA	NA	NA	NA	NA	NA	NA	NA
CG2052	SG	chr4	S	0	0.2425	NA	NA	NA	NA	NA	NA	NA	NA	NA	NA	0.867388
CG2041	5PP	chr4	S	0	0.178	0.2299	1.9377	0.118646	NA	NA	NA	NA	NA	NA	NA	0.279918
CG1495	5PP	chr4	S	0	0.225	0.0661	3.1432	0.0210295	NA	NA	NA	NA	NA	NA	NA	0.0897977
CG2009	SG	chr4	S	0	0.188	0.4405	1.7889	0.246241	NA	NA	NA	NA	NA	NA	NA	0.56644
CG11533	SG	chr4	S	0	0.185	0.2356	1.8536	0.127104	NA	NA	NA	NA	NA	NA	NA	NA
CG1449	SG	chr4	S	0	0.224	0.2316	1.5279	0.151581	NA	NA	NA	NA	NA	NA	NA	NA
CG1981	5PP	chr4	S	0	0.203	0.2249	1.7837	0.126086	NA	NA	NA	NA	NA	NA	NA	NA
CG1507	5PP	chr4	S	0	0.172	NA	NA	NA	NA	NA	NA	NA	NA	NA	NA	NA
CG1862	5PP	chr4	S	0	0.186	0.2261	1.4806	0.152708	NA	NA	NA	NA	NA	NA	NA	0.570053
CG1909	CSS	chr4	S	0	0.176	0.0891	2.1122	0.0421835	NA	NA	NA	NA	NA	NA	NA	NA
CG11260	COS	chr4	S	0	0.215	0.1746	1.9928	0.0876154	NA	NA	NA	NA	NA	NA	NA	NA
CG1922	COS	chr4	S	0	0.205	0.4089	2.3803	0.171785	NA	NA	NA	NA	NA	NA	NA	0.648558
CG1511	COS	chr4	S	0	0.189	NA	NA	NA	NA	NA	NA	NA	NA	NA	NA	0.00295496
CG1901	COS	chr4	S	0	0.174333	0.2794	1.5482	0.180468	NA	NA	NA	NA	NA	NA	NA	NA
CG1732	COS	chr4	S	0	0.1885	NA	NA	NA	NA	NA	NA	NA	NA	NA	NA	NA
CG31992	5PP	chr4	S	0	0.213	0.1108	2.0384	0.0543564	NA	NA	NA	NA	NA	NA	NA	0.00235374
CG1783	5PP	chr4	S	0	0.207	0.3189	1.8332	0.173958	NA	NA	NA	NA	NA	NA	NA	6.64129e-05
CG11360	COS	chr4	S	0	0.199	0.215	2.3242	0.0925049	NA	NA	NA	NA	NA	NA	NA	NA
CG1838	5PP	chr4	S	0	0.191	0.2616	1.6296	0.16053	NA	NA	NA	NA	NA	NA	NA	NA
CG1464	5PP	chr4	S	0	0.21275	0.1902	1.8133	0.104892	NA	NA	NA	NA	NA	NA	NA	NA
CG1793	SG	chr4	S	0	0.19	0.3984	1.8499	0.215363	NA	NA	NA	NA	NA	NA	NA	0.802407
CG11231	SG	chr4	S	0	0.225	NA	NA	NA	NA	NA	NA	NA	NA	NA	NA	NA
CG11153	SG	chr4	S	0	NA	0.1869	1.7572	0.106362	NA	NA	NA	NA	NA	NA	NA	0.0616406
CG11152	COS	chr4	S	0	0.185	0.1838	1.6259	0.113045	NA	NA	NA	NA	NA	NA	NA	NA
CG33797	COS	chr4	S	0	0.19	NA	NA	NA	NA	NA	NA	NA	NA	NA	NA	NA
CG11148	SG	chr4	S	0	0.192	0.2865	1.7156	0.166997	NA	NA	NA	NA	NA	NA	NA	0.425829
CG32021	SG	chr4	S	0	0.177	NA	NA	NA	NA	NA	NA	NA	NA	NA	NA	NA
CG10811	SG	chr4	S	0	0.190667	0.1943	1.8556	0.10471	NA	NA	NA	NA	NA	NA	NA	0.0460281
CG11144	SG	chr4	S	0	0.193	NA	NA	NA	NA	NA	NA	NA	NA	NA	NA	NA
CG32016	CSS	chr4	S	0	0.194333	0.34	1.5439	0.220222	NA	NA	NA	NA	NA	NA	NA	0.00478668
CG11093	CSS	chr4	S	0	0.19	0.097	1.838	0.0527748	NA	NA	NA	NA	NA	NA	NA	NA
CG11186	SG	chr4	S	0	0.177	NA	NA	NA	NA	NA	NA	NA	NA	NA	NA	NA
CG11081	CSS	chr4	S	0	0.1914	0.0852	1.9541	0.0436006	NA	NA	NA	NA	NA	NA	NA	NA
CG11077	COS	chr4	S	0	0.21	NA	NA	NA	NA	NA	NA	NA	NA	NA	NA	0.671712
CG11076	5PP	chr4	S	0	0.2315	NA	NA	NA	NA	NA	NA	NA	NA	NA	NA	0.55069
CG18069	SG	chr4	S	0	0.211667	NA	NA	NA	NA	NA	NA	NA	NA	NA	NA	NA
CG32018	COS	chr4	S	0	0.183857	0.2442	2.2637	0.107876	NA	NA	NA	NA	NA	NA	NA	NA
CG11064	COS	chr4	S	0	0.22	0.2022	1.7383	0.116321	NA	NA	NA	NA	NA	NA	NA	0.66215
CG11062	COS	chr4	S	0	0.172	0.2694	1.3583	0.198336	NA	NA	NA	NA	NA	NA	NA	0.342052
CG11049	SG	chr4	S	0	0.184857	NA	NA	NA	NA	NA	NA	NA	NA	NA	NA	NA
CG11059	5PP	chr4	S	0	0.235	NA	NA	NA	NA	NA	NA	NA	NA	NA	NA	0.632715
CG32017	5PP	chr4	S	0	0.147	NA	NA	NA	NA	NA	NA	NA	NA	NA	NA	NA
CG17743	SG	chr4	S	0	0.22	NA	NA	NA	NA	NA	NA	NA	NA	NA	NA	NA
CG33521	EE	chr4	S	0	0.229	0.2432	1.1901	0.204353	NA	NA	NA	NA	NA	NA	NA	0.14393
CG17471	5PI-EI	chr4	S	0	0.219	NA	NA	NA	NA	NA	NA	NA	NA	NA	NA	NA
CG17469	COS	chr4	S	0	0.177	NA	NA	NA	NA	NA	NA	NA	NA	NA	NA	NA
CG41130	COS	chr4	S	0	0.234	NA	NA	NA	NA	NA	NA	NA	NA	NA	NA	NA
CG40478	5PP	chr4	S	0	0.187	NA	NA	NA	NA	NA	NA	NA	NA	NA	NA	NA
CG33653	5PP	chr4	S	0	0.194	NA	NA	NA	NA	NA	NA	NA	NA	NA	NA	NA
CG34063	COS	chrM	S	NA	NA	NA	NA	NA	NA	NA	NA	NA	NA	NA	NA	NA
CG34067	COS	chrM	S	NA	NA	NA	NA	NA	NA	NA	NA	NA	NA	NA	NA	NA
CG34069	COS	chrM	S	NA	NA	NA	NA	NA	NA	NA	NA	NA	NA	NA	NA	NA
CG34072	COS	chrM	S	NA	NA	NA	NA	NA	NA	NA	NA	NA	NA	NA	NA	NA
CG34073	COS	chrM	S	NA	NA	NA	NA	NA	NA	NA	NA	NA	NA	NA	NA	NA
CG34074	COS	chrM	S	NA	NA	NA	NA	NA	NA	NA	NA	NA	NA	NA	NA	NA
CG34076	COS	chrM	S	NA	NA	NA	NA	NA	NA	NA	NA	NA	NA	NA	NA	NA
CG34083	5PP	chrM	S	NA	0.094	NA	NA	NA	NA	NA	NA	NA	NA	NA	NA	NA
CG34085	5PP	chrM	S	NA	0.091	NA	NA	NA	NA	NA	NA	NA	NA	NA	NA	NA
CG34086	5PP	chrM	S	NA	0.079	NA	NA	NA	NA	NA	NA	NA	NA	NA	NA	NA
CG34089	5PP	chrM	S	NA	NA	NA	NA	NA	NA	NA	NA	NA	NA	NA	NA	NA
CG34090	5PP	chrM	S	NA	NA	NA	NA	NA	NA	NA	NA	NA	NA	NA	NA	NA
CG34092	COS	chrM	S	NA	0.131	NA	NA	NA	NA	NA	NA	NA	NA	NA	NA	NA
CG40091	5PI-EI	chrU	S	NA	0.188	NA	NA	NA	NA	NA	NA	NA	NA	NA	NA	NA
CG17691	CSS	chrU	S	NA	0.1705	NA	NA	NA	NA	NA	NA	NA	NA	NA	NA	NA
CG41520	5PI-EI	chrU	S	NA	0.1955	NA	NA	NA	NA	NA	NA	NA	NA	NA	NA	NA
CG41246	SG	chrU	S	NA	0.211	NA	NA	NA	NA	NA	NA	NA	NA	NA	NA	NA
CG41310	CSS	chrU	S	NA	0.258	NA	NA	NA	NA	NA	NA	NA	NA	NA	NA	NA
CG41279	COS	chrU	S	NA	0.151	NA	NA	NA	NA	NA	NA	NA	NA	NA	NA	NA
CG41524	SG	chrU	S	NA	0.226	NA	NA	NA	NA	NA	NA	NA	NA	NA	NA	NA
CG41589	COS	chrU	S	NA	0.158	NA	NA	NA	NA	NA	NA	NA	NA	NA	NA	NA
CG40189	SG	chrU	S	NA	0.184	NA	NA	NA	NA	NA	NA	NA	NA	NA	NA	NA
CG40096	112	chrU	S	NA	0.191	NA	NA	NA	NA	NA	NA	NA	NA	NA	NA	NA
CG41318	5PI-EI	chrU	S	NA	0.145	NA	NA	NA	NA	NA	NA	NA	NA	NA	NA	NA
CG40092	EE	chrU	S	NA	0.203	NA	NA	NA	NA	NA	NA	NA	NA	NA	NA	NA
CG17626	COS	chrU	S	NA	0.2055	NA	NA	NA	NA	NA	NA	NA	NA	NA	NA	NA
CG41316	SG	chrU	S	NA	0.17	NA	NA	NA	NA	NA	NA	NA	NA	NA	NA	NA
CG40267	SG	chrU	S	NA	0.161	NA	NA	NA	NA	NA	NA	NA	NA	NA	NA	NA
CG40268	5PP	chrU	S	NA	0.239	NA	NA	NA	NA	NA	NA	NA	NA	NA	NA	NA
CG18160	5PP	chrU	S	NA	0.209	NA	NA	NA	NA	NA	NA	NA	NA	NA	NA	NA
CG41234	COS	chrU	S	NA	0.195	NA	NA	NA	NA	NA	NA	NA	NA	NA	NA	NA
CG41042	COS	chrU	S	NA	0.146	NA	NA	NA	NA	NA	NA	NA	NA	NA	NA	NA
CG40269	COS	chrU	S	NA	0.114	NA	NA	NA	NA	NA	NA	NA	NA	NA	NA	NA
CG41041	CSS	chrU	S	NA	0.15	NA	NA	NA	NA	NA	NA	NA	NA	NA	NA	NA
CG41040	CSS	chrU	S	NA	0.244	NA	NA	NA	NA	NA	NA	NA	NA	NA	NA	NA
CG41272	CSS	chrU	S	NA	0.208	NA	NA	NA	NA	NA	NA	NA	NA	NA	NA	NA
CG40204	SG	chrU	S	NA	0.231	NA	NA	NA	NA	NA	NA	NA	NA	NA	NA	NA
CG40162	SG	chrU	S	NA	0.192	NA	NA	NA	NA	NA	NA	NA	NA	NA	NA	NA
CG41498	SG	chrU	S	NA	0.241	NA	NA	NA	NA	NA	NA	NA	NA	NA	NA	NA
CG40245	SG	chrU	S	NA	0.186	NA	NA	NA	NA	NA	NA	NA	NA	NA	NA	NA
CG40207	SG	chrU	S	NA	0.166	NA	NA	NA	NA	NA	NA	NA	NA	NA	NA	NA
CG41491	COS	chrU	S	NA	0.17	NA	NA	NA	NA	NA	NA	NA	NA	NA	NA	NA
CG41251	COS	chrU	S	NA	0.187	NA	NA	NA	NA	NA	NA	NA	NA	NA	NA	NA
CG40249	SG	chrU	S	NA	0.157	NA	NA	NA	NA	NA	NA	NA	NA	NA	NA	NA
CG40195	COS	chrU	S	NA	0.111	NA	NA	NA	NA	NA	NA	NA	NA	NA	NA	NA
CG40339	COS	chrU	S	NA	0.2625	NA	NA	NA	NA	NA	NA	NA	NA	NA	NA	NA
CG40196	SG	chrU	S	NA	0.212	NA	NA	NA	NA	NA	NA	NA	NA	NA	NA	NA
CG41327	CSS	chrU	S	NA	0.191	NA	NA	NA	NA	NA	NA	NA	NA	NA	NA	NA
CG40068	SG	chrU	S	NA	0.255	NA	NA	NA	NA	NA	NA	NA	NA	NA	NA	NA
CG41328	5PI-EI	chrU	S	NA	0.198	NA	NA	NA	NA	NA	NA	NA	NA	NA	NA	NA
CG40108	SG	chrU	S	NA	0.193	NA	NA	NA	NA	NA	NA	NA	NA	NA	NA	NA
CG41314	SG	chrU	S	NA	0.2	NA	NA	NA	NA	NA	NA	NA	NA	NA	NA	NA
CG41245	SG	chrU	S	NA	0.263	NA	NA	NA	NA	NA	NA	NA	NA	NA	NA	NA
CG41492	SG	chrU	S	NA	0.199	NA	NA	NA	NA	NA	NA	NA	NA	NA	NA	NA
CG41496	CSS	chrU	S	NA	0.152	NA	NA	NA	NA	NA	NA	NA	NA	NA	NA	NA
CG41494	COS	chrU	S	NA	0.198	NA	NA	NA	NA	NA	NA	NA	NA	NA	NA	NA
CG41490	SG	chrU	S	NA	0.165	NA	NA	NA	NA	NA	NA	NA	NA	NA	NA	NA
CG40275	5PI-EI	chrU	S	NA	0.1875	NA	NA	NA	NA	NA	NA	NA	NA	NA	NA	NA
CG41360	5PI-EI	chrU	S	NA	0.287	NA	NA	NA	NA	NA	NA	NA	NA	NA	NA	NA
CG40313	5PI-EI	chrU	S	NA	0.245	NA	NA	NA	NA	NA	NA	NA	NA	NA	NA	NA
CG41500	CSS	chrU	S	NA	0.157	NA	NA	NA	NA	NA	NA	NA	NA	NA	NA	NA
CG40376	CSS	chrU	S	NA	0.118	NA	NA	NA	NA	NA	NA	NA	NA	NA	NA	NA
CG41087	SG	chrU	S	NA	0.159	NA	NA	NA	NA	NA	NA	NA	NA	NA	NA	NA
CG41229	SG	chrU	S	NA	0.193	NA	NA	NA	NA	NA	NA	NA	NA	NA	NA	NA
CG40188	EE	chrU	S	NA	0.1685	NA	NA	NA	NA	NA	NA	NA	NA	NA	NA	NA
CG41429	CSS	chrU	S	NA	0.184	NA	NA	NA	NA	NA	NA	NA	NA	NA	NA	NA
CG17878	SG	chrU	S	NA	0.21	NA	NA	NA	NA	NA	NA	NA	NA	NA	NA	NA
CG41518	SG	chrU	S	NA	0.167	NA	NA	NA	NA	NA	NA	NA	NA	NA	NA	NA
CG40629	SG	chrU	S	NA	0.2305	NA	NA	NA	NA	NA	NA	NA	NA	NA	NA	NA
CG41517	SG	chrU	S	NA	0.275	NA	NA	NA	NA	NA	NA	NA	NA	NA	NA	NA
CG41367	COS	chrU	S	NA	0.168	NA	NA	NA	NA	NA	NA	NA	NA	NA	NA	NA
CG40551	CSS	chrU	S	NA	0.222	NA	NA	NA	NA	NA	NA	NA	NA	NA	NA	NA
CG40849	COS	chrU	S	NA	0.161	NA	NA	NA	NA	NA	NA	NA	NA	NA	NA	NA
CG40758	COS	chrU	S	NA	0.162	NA	NA	NA	NA	NA	NA	NA	NA	NA	NA	NA
CG41522	COS	chrU	S	NA	0.188	NA	NA	NA	NA	NA	NA	NA	NA	NA	NA	NA
CG41521	COS	chrU	S	NA	0.211	NA	NA	NA	NA	NA	NA	NA	NA	NA	NA	NA
CG40908	SG	chrU	S	NA	0.128	NA	NA	NA	NA	NA	NA	NA	NA	NA	NA	NA
CG41373	SG	chrU	S	NA	0.167	NA	NA	NA	NA	NA	NA	NA	NA	NA	NA	NA
CG41526	SG	chrU	S	NA	0.223	NA	NA	NA	NA	NA	NA	NA	NA	NA	NA	NA
CG40995	SG	chrU	S	NA	0.234	NA	NA	NA	NA	NA	NA	NA	NA	NA	NA	NA
CG41527	SG	chrU	S	NA	0.142	NA	NA	NA	NA	NA	NA	NA	NA	NA	NA	NA
CG41297	SG	chrU	S	NA	0.182	NA	NA	NA	NA	NA	NA	NA	NA	NA	NA	NA
CG41561	CSS	chrU	S	NA	0.209	NA	NA	NA	NA	NA	NA	NA	NA	NA	NA	NA
CG40583	SG	chrU	S	NA	0.221	NA	NA	NA	NA	NA	NA	NA	NA	NA	NA	NA
CG40119	SG	chrU	S	NA	0.215	NA	NA	NA	NA	NA	NA	NA	NA	NA	NA	NA
CG41555	SG	chrU	S	NA	0.378	NA	NA	NA	NA	NA	NA	NA	NA	NA	NA	NA
CG41558	SG	chrU	S	NA	0.181	NA	NA	NA	NA	NA	NA	NA	NA	NA	NA	NA
CG41556	COS	chrU	S	NA	NA	NA	NA	NA	NA	NA	NA	NA	NA	NA	NA	NA
CG40992	SG	chrU	S	NA	0.151	NA	NA	NA	NA	NA	NA	NA	NA	NA	NA	NA
CG41573	SG	chrU	S	NA	0.192	NA	NA	NA	NA	NA	NA	NA	NA	NA	NA	NA
CG40609	EE	chrU	S	NA	0.2255	NA	NA	NA	NA	NA	NA	NA	NA	NA	NA	NA
CG41564	SG	chrU	S	NA	0.239	NA	NA	NA	NA	NA	NA	NA	NA	NA	NA	NA
CG41566	CSS	chrU	S	NA	0.181	NA	NA	NA	NA	NA	NA	NA	NA	NA	NA	NA
CG41074	CSS	chrU	S	NA	0.194	NA	NA	NA	NA	NA	NA	NA	NA	NA	NA	NA
CG40871	SG	chrU	S	NA	0.192	NA	NA	NA	NA	NA	NA	NA	NA	NA	NA	NA
CG40968	SG	chrU	S	NA	0.206	NA	NA	NA	NA	NA	NA	NA	NA	NA	NA	NA
CG40793	SG	chrU	S	NA	NA	NA	NA	NA	NA	NA	NA	NA	NA	NA	NA	NA
CG41576	SG	chrU	S	NA	0.118	NA	NA	NA	NA	NA	NA	NA	NA	NA	NA	NA
CG40624	SG	chrU	S	NA	0.186	NA	NA	NA	NA	NA	NA	NA	NA	NA	NA	NA
CG40949	SG	chrU	S	NA	0.187	NA	NA	NA	NA	NA	NA	NA	NA	NA	NA	NA
CG40973	SG	chrU	S	NA	0.242	NA	NA	NA	NA	NA	NA	NA	NA	NA	NA	NA
CG41581	SG	chrU	S	NA	0.333	NA	NA	NA	NA	NA	NA	NA	NA	NA	NA	NA
CG41580	SG	chrU	S	NA	0.202	NA	NA	NA	NA	NA	NA	NA	NA	NA	NA	NA
CG40820	SG	chrU	S	NA	0.23	NA	NA	NA	NA	NA	NA	NA	NA	NA	NA	NA
CG40930	SG	chrU	S	NA	0.169	NA	NA	NA	NA	NA	NA	NA	NA	NA	NA	NA
CG40534	SG	chrU	S	NA	0.162	NA	NA	NA	NA	NA	NA	NA	NA	NA	NA	NA
CG41588	CSS	chrU	S	NA	0.182	NA	NA	NA	NA	NA	NA	NA	NA	NA	NA	NA
CG40923	COS	chrU	S	NA	0.215	NA	NA	NA	NA	NA	NA	NA	NA	NA	NA	NA
CG41038	SG	chrU	S	NA	0.142	NA	NA	NA	NA	NA	NA	NA	NA	NA	NA	NA
CG41020	COS	chrU	S	NA	0.176	NA	NA	NA	NA	NA	NA	NA	NA	NA	NA	NA
CG40794	COS	chrU	S	NA	0.266	NA	NA	NA	NA	NA	NA	NA	NA	NA	NA	NA
CG41536	5PP	chrU	S	NA	0.173	NA	NA	NA	NA	NA	NA	NA	NA	NA	NA	NA
CG41421	5PP	chrU	S	NA	0.304	NA	NA	NA	NA	NA	NA	NA	NA	NA	NA	NA
CG40936	COS	chrU	S	NA	0.14	NA	NA	NA	NA	NA	NA	NA	NA	NA	NA	NA
CG40950	CSS	chrU	S	NA	0.191	NA	NA	NA	NA	NA	NA	NA	NA	NA	NA	NA
CG41537	CSS	chrU	S	NA	0.2405	NA	NA	NA	NA	NA	NA	NA	NA	NA	NA	NA
CG40971	CSS	chrU	S	NA	0.13	NA	NA	NA	NA	NA	NA	NA	NA	NA	NA	NA
CG41538	SG	chrU	S	NA	0.267	NA	NA	NA	NA	NA	NA	NA	NA	NA	NA	NA
CG40948	SG	chrU	S	NA	0.179	NA	NA	NA	NA	NA	NA	NA	NA	NA	NA	NA
CG40928	5PP	chrU	S	NA	0.262	NA	NA	NA	NA	NA	NA	NA	NA	NA	NA	NA
CG40924	CSS	chrU	S	NA	0.173	NA	NA	NA	NA	NA	NA	NA	NA	NA	NA	NA
CG40844	CSS	chrU	S	NA	0.268	NA	NA	NA	NA	NA	NA	NA	NA	NA	NA	NA
CG41549	SG	chrU	S	NA	0.22	NA	NA	NA	NA	NA	NA	NA	NA	NA	NA	NA
CG40856	SG	chrU	S	NA	0.166	NA	NA	NA	NA	NA	NA	NA	NA	NA	NA	NA
CG40867	CSS	chrU	S	NA	0.141	NA	NA	NA	NA	NA	NA	NA	NA	NA	NA	NA
CG41551	CSS	chrU	S	NA	0.204	NA	NA	NA	NA	NA	NA	NA	NA	NA	NA	NA
CG40715	CSS	chrU	S	NA	0.166	NA	NA	NA	NA	NA	NA	NA	NA	NA	NA	NA
CG41545	SG	chrU	S	NA	0.24	NA	NA	NA	NA	NA	NA	NA	NA	NA	NA	NA
CG40878	SG	chrU	S	NA	0.192	NA	NA	NA	NA	NA	NA	NA	NA	NA	NA	NA
CG41015	CSS	chrU	S	NA	0.251	NA	NA	NA	NA	NA	NA	NA	NA	NA	NA	NA
CG40972	COS	chrU	S	NA	0.202	NA	NA	NA	NA	NA	NA	NA	NA	NA	NA	NA
CG40626	COS	chrU	S	NA	NA	NA	NA	NA	NA	NA	NA	NA	NA	NA	NA	NA
CG40719	COS	chrU	S	NA	0.229	NA	NA	NA	NA	NA	NA	NA	NA	NA	NA	NA
CG40862	COS	chrU	S	NA	0.19	NA	NA	NA	NA	NA	NA	NA	NA	NA	NA	NA
CG40955	COS	chrU	S	NA	0.242	NA	NA	NA	NA	NA	NA	NA	NA	NA	NA	NA
CG32714	112	chrX	S	2.97333	NA	NA	NA	NA	NA	NA	NA	NA	NA	NA	NA	NA
CG9104	5PP	chrX	S	3.44	0.272	0.0313	4.0385	0.0077504	NA	NA	NA	NA	NA	NA	NA	NA
CG3456	5PP	chrX	S	1.72	0.288	0.0878	2.1615	0.0406199	NA	NA	NA	NA	NA	NA	NA	0.655194
CG18031	COS	chrX	S	1.72	0.25	0.1569	2.5205	0.0622496	NA	NA	NA	NA	NA	NA	NA	0.00287832
CG10706	SG	chrX	S	2.44667	0.199429	NA	NA	NA	0.01026	0.00805	-1.0728	0.00301	0.00432	1.5587	0.097	0.00743516
CG32700	5PI-EI	chrX	S	3.10667	0.216	0.0292	1.5201	0.0192093	NA	NA	NA	NA	NA	NA	NA	NA
CG1619	5PP	chrX	S	3.22	NA	0.4446	2.7041	0.164417	NA	NA	NA	NA	NA	NA	NA	NA
CG4013	5PI-EI	chrX	S	3.38	0.249	NA	NA	NA	NA	NA	NA	NA	NA	NA	NA	0.742423
CG10988	5PI-EI	chrX	S	3.43	0.247	0.2608	2.5778	0.101172	NA	NA	NA	NA	NA	NA	NA	NA
CG9012	5PP	chrX	S	3.46	0.285	0.0113	4.4472	0.00254092	NA	NA	NA	NA	NA	NA	NA	0.51986
CG32541	SG	chrX	S	3.34667	0.272	0.1692	1.6303	0.103785	NA	NA	NA	NA	NA	NA	NA	0.729157
CG33670	EE	chrX	S	3.16	0.253	NA	NA	NA	NA	NA	NA	NA	NA	NA	NA	NA
CG11566	EE	chrX	S	3.16	0.227	0.3517	4.36	0.0806651	NA	NA	NA	NA	NA	NA	NA	NA
CG32499	5PP	chrX	S	3.04	0.306	NA	NA	NA	NA	NA	NA	NA	NA	NA	NA	NA
CG4122	COS	chrX	S	0	0.240875	0.2116	4.1519	0.0509646	NA	NA	NA	NA	NA	NA	NA	0.427386
CG6189	5PP	chrX	S	0	0.256	0.6716	2.3137	0.290271	NA	NA	NA	NA	NA	NA	NA	NA
CG5273	COS	chrX	S	0	0.246	0.1656	0.9401	0.176151	NA	NA	NA	NA	NA	NA	NA	NA
CG14632	5PI-EI	chrX	S	0	0.2095	0.3949	2.1583	0.182968	NA	NA	NA	NA	NA	NA	NA	NA
CG11638	5PP	chrX	S	0	0.234	0.1909	4.0044	0.0476726	NA	NA	NA	NA	NA	NA	NA	NA
CG34387	CSS	chrX	S	0	0.262	NA	NA	NA	NA	NA	NA	NA	NA	NA	NA	NA
CG32809	5PP	chrX	S	1.58333	0.2415	NA	NA	NA	NA	NA	NA	NA	NA	NA	NA	0.00951354
CG3587	5PP	chrX	S	1.65	0.276	0.1416	1.8345	0.0771872	NA	NA	NA	NA	NA	NA	NA	NA
CG2845	5PP	chrX	S	1.76	0.215667	0.0428	4.4939	0.00952402	0.0034	0.00312	-0.3911	0.00109	0.00076	-0.8896	0.217	0.195492
CG32796	5PI-EI	chrX	S	1.78667	0.216333	NA	NA	NA	0.00643	0.00515	-0.9806	0.00227	0.00319	1.4179	0.132	0.0534392
CG9659	COS	chrX	S	1.82	0.305	0.0207	1.2573	0.0164639	0.00489	0.00417	-0.7178	0.00208	0.00212	0.0659	0.395	0.52189
CG2709	COS	chrX	S	1.86	0.269	0.3598	3.645	0.0987106	0.00449	0.0052	0.6985	0.00034	0.00032	-0.0652	0.283	NA
CG10798	SG	chrX	S	2.01333	0.253	0.3744	4.3059	0.0869505	0.00456	0.00391	-0.6907	0.00599	0.00229	-2.2075	0.311	0.100037
CG34412	SG	chrX	S	2.10667	0.257857	NA	NA	NA	0.00512	0.0031	-1.7038	0.00044	0.00043	-0.0263	0.289	NA
CG32776	CSS	chrX	S	2.13667	NA	0.4509	2.6473	0.170324	0.01062	0.00853	-0.9745	0.00451	0.00496	0.3547	0.077	NA
CG3665	SG	chrX	S	2.19667	0.245	0.0665	3.1449	0.0211453	0.00789	0.00625	-1.0194	0.00274	0.00301	0.3494	0.381	NA
CG3578	SG	chrX	S	2.25667	0.264	NA	NA	NA	0.00839	0.00661	-1.0506	0.00192	0.00222	0.5363	0.235	0.0725015
CG6775	5PP	chrX	S	2.40667	0.2482	0.0945	1.5214	0.0621138	0.00739	0.00584	-1.0426	0.00162	0.00142	-0.4447	0.425	0.553508
CG16752	SG	chrX	S	2.46667	0.263	0.0469	3.0683	0.0152853	0.01403	0.01028	-1.3177	0.00268	0.00243	-0.3164	0.343	0.786594
CG4136	SG	chrX	S	2.49333	0.294	0.9799	2.3183	0.42268	nan	nan	undef	nan	nan	undef	undef	0.634433
CG3125	5PP	chrX	S	2.52	0.231	0.0506	2.31	0.0219048	nan	nan	undef	nan	nan	undef	undef	0.449105
CG3033	COS	chrX	S	2.55	0.27	0.1298	1.7845	0.0727375	nan	nan	undef	nan	nan	undef	undef	0.108399
CG15899	SG	chrX	S	2.59333	0.227	NA	NA	NA	NA	NA	NA	NA	NA	NA	NA	0.0688938
CG3576	5PP	chrX	S	2.62	0.261	0.1327	1.3383	0.0991556	NA	NA	NA	NA	NA	NA	NA	NA
CG32742	5PP	chrX	S	2.69	0.235	0.2509	4.4071	0.0569309	NA	NA	NA	NA	NA	NA	NA	0.798152
CG3126	5PP	chrX	S	2.71	NA	0.1063	1.803	0.0589573	NA	NA	NA	NA	NA	NA	NA	0.0145474
CG1643	5PP	chrX	S	2.8	0.217	0.0454	1.6934	0.02681	NA	NA	NA	NA	NA	NA	NA	NA
CG32858	112	chrX	S	2.9	0.274667	0.0531	1.7795	0.0298398	NA	NA	NA	NA	NA	NA	NA	NA
CG2258	CSS	chrX	S	2.92	0.278	0.083	2.0213	0.0410627	NA	NA	NA	NA	NA	NA	NA	0.633346
CG32717	5PP	chrX	S	2.93333	0.256286	1.4444	4.7124	0.30651	NA	NA	NA	NA	NA	NA	NA	0.426441
CG34344	5PI-EI	chrX	S	3.03667	0.262333	NA	NA	NA	NA	NA	NA	NA	NA	NA	NA	NA
CG7055	5PP	chrX	S	3.06	0.232	NA	NA	NA	NA	NA	NA	NA	NA	NA	NA	0.486421
CG12132	5PP	chrX	S	3.08	0.247	0.0906	5.2248	0.0173404	NA	NA	NA	NA	NA	NA	NA	NA
CG15319	CSS	chrX	S	3.12	0.261	0.1242	2.0165	0.0615919	NA	NA	NA	NA	NA	NA	NA	0.789897
CG15312	5PI-EI	chrX	S	3.17	0.25	0.4406	1.8034	0.244316	NA	NA	NA	NA	NA	NA	NA	0.0511808
CG2227	EE	chrX	S	3.19	0.284	0.1129	3.8632	0.0292245	NA	NA	NA	NA	NA	NA	NA	0.00371805
CG32676	112	chrX	S	3.23	0.256	NA	NA	NA	NA	NA	NA	NA	NA	NA	NA	0.382203
CG11122	5PP	chrX	S	3.27	0.244	NA	NA	NA	NA	NA	NA	NA	NA	NA	NA	0.234711
CG12625	5PP	chrX	S	3.28	0.27	0.1616	1.6301	0.099135	NA	NA	NA	NA	NA	NA	NA	0.0268927
CG1725	5PP	chrX	S	3.29	0.244333	NA	NA	NA	NA	NA	NA	NA	NA	NA	NA	0.0753218
CG32666	5PP	chrX	S	3.3	0.239	0.047	1.6099	0.0291944	NA	NA	NA	NA	NA	NA	NA	0.196395
CG9355	CSS	chrX	S	3.32	0.298	0.0344	4.1641	0.00826109	NA	NA	NA	NA	NA	NA	NA	NA
CG1559	COS	chrX	S	3.33	0.302	0.0965	4.8944	0.0197164	NA	NA	NA	NA	NA	NA	NA	NA
CG1786	5PP	chrX	S	3.34	0.22	NA	NA	NA	NA	NA	NA	NA	NA	NA	NA	NA
CG32659	5PI-EI	chrX	S	3.35667	NA	0.0403	5.2868	0.00762276	NA	NA	NA	NA	NA	NA	NA	NA
CG4353	5PP	chrX	S	3.4	0.244333	NA	NA	NA	NA	NA	NA	NA	NA	NA	NA	0.719303
CG1591	5PP	chrX	S	3.41	0.264	0.0898	3.717	0.0241593	NA	NA	NA	NA	NA	NA	NA	0.0193579
CG32635	5PI-EI	chrX	S	3.42	0.241	0.1703	1.2783	0.133224	NA	NA	NA	NA	NA	NA	NA	NA
CG11178	COS	chrX	S	3.42	0.261	0.0861	1.7406	0.0494657	NA	NA	NA	NA	NA	NA	NA	NA
CG1461	COS	chrX	S	3.44	0.264	0.0947	1.564	0.0605499	NA	NA	NA	NA	NA	NA	NA	0.766294
CG9504	5PI-EI	chrX	S	3.46	0.183	0.2568	2.9222	0.087879	NA	NA	NA	NA	NA	NA	NA	NA
CG32592	5PP	chrX	S	3.46	0.235	0.146	1.8368	0.0794861	NA	NA	NA	NA	NA	NA	NA	0.00574893
CG5541	5PI-EI	chrX	S	3.46	0.232	NA	NA	NA	NA	NA	NA	NA	NA	NA	NA	0.000118012
CG15028	CSS	chrX	S	3.46	0.267	NA	NA	NA	NA	NA	NA	NA	NA	NA	NA	0.166791
CG15032	CSS	chrX	S	3.46	0.243	NA	NA	NA	NA	NA	NA	NA	NA	NA	NA	NA
CG9213	COS	chrX	S	3.46	0.251	0.1924	4.4457	0.0432778	NA	NA	NA	NA	NA	NA	NA	NA
CG9245	5PP	chrX	S	3.46	0.294	0.191	0.6291	0.303608	NA	NA	NA	NA	NA	NA	NA	NA
CG9163	5PP	chrX	S	3.46	NA	NA	NA	NA	NA	NA	NA	NA	NA	NA	NA	NA
CG9216	SG	chrX	S	3.46	NA	NA	NA	NA	NA	NA	NA	NA	NA	NA	NA	NA
CG9907	SG	chrX	S	3.45	0.24625	0.0621	0.438	0.141781	NA	NA	NA	NA	NA	NA	NA	NA
CG9782	COS	chrX	S	3.45	0.299	0.0786	1.6745	0.0469394	NA	NA	NA	NA	NA	NA	NA	0.0729416
CG5424	SG	chrX	S	3.43	0.277333	0.2648	4.2592	0.0621713	NA	NA	NA	NA	NA	NA	NA	NA
CG12990	EE	chrX	S	3.42	0.257	0.3949	1.9308	0.204527	NA	NA	NA	NA	NA	NA	NA	0.147929
CG6352	SG	chrX	S	3.41	0.221	NA	NA	NA	NA	NA	NA	NA	NA	NA	NA	0.577258
CG6123	SG	chrX	S	3.38	0.216	0.1497	1.8678	0.0801478	NA	NA	NA	NA	NA	NA	NA	0.100415
CG32547	SG	chrX	S	3.38	0.238	NA	NA	NA	NA	NA	NA	NA	NA	NA	NA	0.807152
CG34422	5PI-EI	chrX	S	3.35	0.245	NA	NA	NA	NA	NA	NA	NA	NA	NA	NA	NA
CG12199	SG	chrX	S	3.31333	0.267	0.0874	4.5314	0.0192876	NA	NA	NA	NA	NA	NA	NA	0.0215356
CG3400	5PP	chrX	S	3.31	0.3245	0.0439	1.744	0.025172	NA	NA	NA	NA	NA	NA	NA	0.860554
CG12238	5PP	chrX	S	3.3	0.238	NA	NA	NA	NA	NA	NA	NA	NA	NA	NA	0.468608
CG32529	5PI-EI	chrX	S	3.27667	0.284333	NA	NA	NA	NA	NA	NA	NA	NA	NA	NA	0.710782
CG32521	5PI-EI	chrX	S	3.14667	0.273	NA	NA	NA	NA	NA	NA	NA	NA	NA	NA	0.231732
CG14617	5PP	chrX	S	3.06	0.2074	0.5464	2.4711	0.221116	NA	NA	NA	NA	NA	NA	NA	0.122878
CG14616	SG	chrX	S	3.05333	0.2284	0.1118	5.2153	0.0214369	NA	NA	NA	NA	NA	NA	NA	0.0694592
CG41474	SG	chrX	S	3.02	NA	NA	NA	NA	NA	NA	NA	NA	NA	NA	NA	NA
CG40500	SG	chrX	S	3	NA	NA	NA	NA	NA	NA	NA	NA	NA	NA	NA	NA
CG00000	5PP	chrX	S	0	0.22	NA	NA	NA	NA	NA	NA	NA	NA	NA	NA	NA
CG17707	SG	chrX	S	0	0.2125	NA	NA	NA	NA	NA	NA	NA	NA	NA	NA	NA
CG17131	SG	chrX	S	0	0.272	NA	NA	NA	NA	NA	NA	NA	NA	NA	NA	NA
CG3038	5PP	chrX	S	0	0.1885	0.1834	2.5959	0.0706499	NA	NA	NA	NA	NA	NA	NA	NA
CG2995	5PP	chrX	S	0	NA	0.2609	3.0477	0.0856055	NA	NA	NA	NA	NA	NA	NA	NA
CG2945	EE	chrX	S	0	0.212	0.2542	2.4487	0.10381	NA	NA	NA	NA	NA	NA	NA	NA
CG13377	EE	chrX	S	0	0.199	0.0873	1.5676	0.0556902	NA	NA	NA	NA	NA	NA	NA	NA
CG13376	COS	chrX	S	0	0.18	NA	NA	NA	NA	NA	NA	NA	NA	NA	NA	0.247848
CG3114	5PP	chrX	S	0	0.221	0.1327	2.368	0.0560389	NA	NA	NA	NA	NA	NA	NA	0.104344
CG3777	5PP	chrX	S	0	0.207	NA	NA	NA	NA	NA	NA	NA	NA	NA	NA	NA
CG13375	5PI-EI	chrX	S	0	0.283	0.0572	3.9768	0.0143834	NA	NA	NA	NA	NA	NA	NA	0.748702
CG12470	CSS	chrX	S	0	0.24	0.043	3.5006	0.0122836	NA	NA	NA	NA	NA	NA	NA	0.648901
CG17885	COS	chrX	S	0	0.201	0.207	4.1839	0.0494754	NA	NA	NA	NA	NA	NA	NA	NA
CG32816	5PI-EI	chrX	S	0	0.2035	0.2632	3.9885	0.0659897	NA	NA	NA	NA	NA	NA	NA	NA
CG3757	CSS	chrX	S	0	0.172	NA	NA	NA	NA	NA	NA	NA	NA	NA	NA	NA
CG3796	CSS	chrX	S	0	0.243	0.2147	3.4808	0.0616812	NA	NA	NA	NA	NA	NA	NA	NA
CG3827	CSS	chrX	S	0	0.215	NA	NA	NA	NA	NA	NA	NA	NA	NA	NA	NA
CG3839	CSS	chrX	S	0	0.248	0.109	3.3865	0.0321866	NA	NA	NA	NA	NA	NA	NA	NA
CG3258	COS	chrX	S	0	0.207	0.2866	4.288	0.0668377	NA	NA	NA	NA	NA	NA	NA	NA
CG3923	5PP	chrX	S	0	0.247	0.0625	1.5278	0.0409085	NA	NA	NA	NA	NA	NA	NA	NA
CG18275	5PP	chrX	S	0	NA	NA	NA	NA	NA	NA	NA	NA	NA	NA	NA	NA
CG18166	5PP	chrX	S	0	NA	NA	NA	NA	NA	NA	NA	NA	NA	NA	NA	NA
CG18273	5PP	chrX	S	0	0.218	NA	NA	NA	NA	NA	NA	NA	NA	NA	NA	NA
CG3156	5PP	chrX	S	0	0.186	0.1342	2.1547	0.0622825	NA	NA	NA	NA	NA	NA	NA	NA
CG17896	5PP	chrX	S	0	0.2975	0.0327	1.5285	0.0213935	NA	NA	NA	NA	NA	NA	NA	0.796196
CG17778	5PP	chrX	S	0	0.266	0.0979	2.8174	0.0347483	NA	NA	NA	NA	NA	NA	NA	0.093571
CG18104	EE	chrX	S	0	0.25	0.053	3.9804	0.0133152	NA	NA	NA	NA	NA	NA	NA	NA
CG4293	5PP	chrX	S	0	0.247	0.1065	3.8347	0.0277727	NA	NA	NA	NA	NA	NA	NA	NA
CG7727	5PP	chrX	S	0	0.275	0.0502	1.5215	0.0329938	NA	NA	NA	NA	NA	NA	NA	0.314035
CG6172	SG	chrX	S	0	0.2415	0.1116	1.766	0.0631937	NA	NA	NA	NA	NA	NA	NA	0.856396
CG13366	5PP	chrX	S	0	0.2655	0.0772	4.6389	0.0166419	NA	NA	NA	NA	NA	NA	NA	NA
CG13365	5PP	chrX	S	0	0.242	0.0602	3.0271	0.019887	NA	NA	NA	NA	NA	NA	NA	NA
CG17828	5PP	chrX	S	0	0.296	0.0673	2.2046	0.0305271	NA	NA	NA	NA	NA	NA	NA	0.132368
CG13369	EE	chrX	S	0	0.248	0.1765	2.0877	0.0845428	NA	NA	NA	NA	NA	NA	NA	0.00297647
CG17829	5PP	chrX	S	0	0.305	0.1146	3.9346	0.0291262	NA	NA	NA	NA	NA	NA	NA	NA
CG7622	5PP	chrX	S	0	0.285	0.0236	1.8238	0.01294	NA	NA	NA	NA	NA	NA	NA	0.828437
CG7486	5PP	chrX	S	0	0.229	0.2896	4.338	0.0667589	NA	NA	NA	NA	NA	NA	NA	NA
CG6222	5PP	chrX	S	0	0.219	0.3296	4.9765	0.0662313	NA	NA	NA	NA	NA	NA	NA	0.594857
CG13367	COS	chrX	S	0	0.256	0.1999	2.7103	0.0737557	NA	NA	NA	NA	NA	NA	NA	NA
CG13363	5PP	chrX	S	0	0.236	NA	NA	NA	NA	NA	NA	NA	NA	NA	NA	0.100473
CG5227	EE	chrX	S	0	0.19275	NA	NA	NA	NA	NA	NA	NA	NA	NA	NA	NA
CG13362	EE	chrX	S	0	0.251	0.4407	1.8044	0.244236	NA	NA	NA	NA	NA	NA	NA	NA
CG13361	COS	chrX	S	0	0.169	0.2379	3.2897	0.0723166	NA	NA	NA	NA	NA	NA	NA	NA
CG7434	COS	chrX	S	0	0.311	0.0201	1.6097	0.0124868	NA	NA	NA	NA	NA	NA	NA	0.51679
CG16785	CSS	chrX	S	0	0.2375	0.088	4.238	0.0207645	NA	NA	NA	NA	NA	NA	NA	NA
CG12311	EE	chrX	S	0	0.234	NA	NA	NA	NA	NA	NA	NA	NA	NA	NA	NA
CG16989	COS	chrX	S	0	0.232	0.3225	2.5878	0.124623	NA	NA	NA	NA	NA	NA	NA	NA
CG7413	COS	chrX	S	0	0.298	0.1052	3.2723	0.0321486	NA	NA	NA	NA	NA	NA	NA	NA
CG13359	COS	chrX	S	0	0.218	NA	NA	NA	NA	NA	NA	NA	NA	NA	NA	NA
CG13358	5PP	chrX	S	0	0.193	0.429	1.0251	0.418496	NA	NA	NA	NA	NA	NA	NA	0.513151
CG7359	5PP	chrX	S	0	0.29	0.055	2.8237	0.019478	NA	NA	NA	NA	NA	NA	NA	NA
CG12467	5PP	chrX	S	0	NA	NA	NA	NA	NA	NA	NA	NA	NA	NA	NA	NA
CG14635	5PP	chrX	S	0	0.189	0.7247	3.206	0.226045	NA	NA	NA	NA	NA	NA	NA	NA
CG3713	COS	chrX	S	0	0.382	NA	NA	NA	NA	NA	NA	NA	NA	NA	NA	NA
CG14634	COS	chrX	S	0	0.206	NA	NA	NA	NA	NA	NA	NA	NA	NA	NA	NA
CG11664	COS	chrX	S	0	0.194	NA	NA	NA	NA	NA	NA	NA	NA	NA	NA	NA
CG14633	COS	chrX	S	0	NA	0.2494	3.4795	0.071677	NA	NA	NA	NA	NA	NA	NA	0.478922
CG11663	COS	chrX	S	0	0.183	0.7853	2.1334	0.368098	NA	NA	NA	NA	NA	NA	NA	NA
CG3711	5PP	chrX	S	0	0.2245	0.063	4.6679	0.0134964	NA	NA	NA	NA	NA	NA	NA	NA
CG3708	5PP	chrX	S	0	0.264	0.2371	2.3632	0.10033	NA	NA	NA	NA	NA	NA	NA	0.834781
CG3706	COS	chrX	S	0	0.296	0.1644	4.0117	0.0409801	NA	NA	NA	NA	NA	NA	NA	NA
CG32815	5PP	chrX	S	0	0.22	NA	NA	NA	NA	NA	NA	NA	NA	NA	NA	NA
CG11642	COS	chrX	S	0	0.343	0.0471	2.4114	0.0195322	NA	NA	NA	NA	NA	NA	NA	0.488132
CG3704	5PP	chrX	S	0	0.284	NA	NA	NA	NA	NA	NA	NA	NA	NA	NA	NA
CG3026	5PP	chrX	S	0	0.258	0.1873	4.2424	0.0441495	NA	NA	NA	NA	NA	NA	NA	NA
CG3703	5PI-EI	chrX	S	0	0.263	0.1482	4.567	0.0324502	NA	NA	NA	NA	NA	NA	NA	NA
CG14631	5PP	chrX	S	0	0.244	1.2501	1.9286	0.64819	NA	NA	NA	NA	NA	NA	NA	NA
CG3021	5PP	chrX	S	0	0.27	NA	NA	NA	NA	NA	NA	NA	NA	NA	NA	0.268501
CG3658	5PP	chrX	S	0	0.264	0.0709	4.3108	0.0164471	NA	NA	NA	NA	NA	NA	NA	NA
CG33082	5PP	chrX	S	0	0.213	NA	NA	NA	NA	NA	NA	NA	NA	NA	NA	NA
CG3019	COS	chrX	S	0	0.201	0.2465	4.747	0.0519275	NA	NA	NA	NA	NA	NA	NA	0.71409
CG3655	SG	chrX	S	0	0.296	0.0135	4.0898	0.00330089	NA	NA	NA	NA	NA	NA	NA	NA
CG32859	COS	chrX	S	0	0.211	NA	NA	NA	NA	NA	NA	NA	NA	NA	NA	0.670535
CG34320	COS	chrX	S	0	0.133	NA	NA	NA	NA	NA	NA	NA	NA	NA	NA	NA
CG11384	COS	chrX	S	0	0.211	0.2294	2.3016	0.0996698	NA	NA	NA	NA	NA	NA	NA	NA
CG11379	COS	chrX	S	0	0.202	0.3666	3.4346	0.106737	NA	NA	NA	NA	NA	NA	NA	0.515332
CG14627	COS	chrX	S	0	0.214	0.1711	3.8513	0.0444266	NA	NA	NA	NA	NA	NA	NA	NA
CG14626	COS	chrX	S	0	0.19	0.2676	2.5033	0.106899	NA	NA	NA	NA	NA	NA	NA	0.579484
CG11380	CSS	chrX	S	0	0.265	0.2123	4.2841	0.0495553	NA	NA	NA	NA	NA	NA	NA	NA
CG14625	COS	chrX	S	0	0.215	0.2732	4.4705	0.0611117	NA	NA	NA	NA	NA	NA	NA	NA
CG11381	COS	chrX	S	0	0.282	0.4192	2.4629	0.170206	NA	NA	NA	NA	NA	NA	NA	NA
CG14624	COS	chrX	S	0	0.215	0.4296	1.9294	0.22266	NA	NA	NA	NA	NA	NA	NA	NA
CG11382	COS	chrX	S	0	0.24	0.3888	4.3446	0.0894904	NA	NA	NA	NA	NA	NA	NA	NA
CG11398	COS	chrX	S	0	0.212	0.608	3.8188	0.159212	NA	NA	NA	NA	NA	NA	NA	NA
CG3638	SG	chrX	S	0	0.24975	NA	NA	NA	NA	NA	NA	NA	NA	NA	NA	NA
CG11405	SG	chrX	S	0	0.284	0.1956	4.179	0.0468055	NA	NA	NA	NA	NA	NA	NA	NA
CG32812	SG	chrX	S	0	0.273	0.4165	3.5872	0.116107	NA	NA	NA	NA	NA	NA	NA	NA
CG18091	CSS	chrX	S	0	0.172	0.5439	0.7804	0.69695	NA	NA	NA	NA	NA	NA	NA	NA
CG11411	5PP	chrX	S	0	0.214	NA	NA	NA	NA	NA	NA	NA	NA	NA	NA	NA
CG11409	COS	chrX	S	0	0.229	0.1582	3.2603	0.0485231	NA	NA	NA	NA	NA	NA	NA	NA
CG11412	COS	chrX	S	0	0.243667	0.1058	1.7844	0.0592916	NA	NA	NA	NA	NA	NA	NA	0.709137
CG11418	5PI-EI	chrX	S	0	0.234	0.1329	2.4445	0.0543669	NA	NA	NA	NA	NA	NA	NA	NA
CG11415	COS	chrX	S	0	0.318	0.0378	1.6627	0.0227341	NA	NA	NA	NA	NA	NA	NA	NA
CG12773	5PP	chrX	S	0	0.287	0.068	1.8971	0.0358442	NA	NA	NA	NA	NA	NA	NA	NA
CG11417	5PP	chrX	S	0	0.314	NA	NA	NA	NA	NA	NA	NA	NA	NA	NA	NA
CG11420	COS	chrX	S	0	0.273	0.1531	3.7438	0.0408943	NA	NA	NA	NA	NA	NA	NA	NA
CG14770	COS	chrX	S	0	0.404	0.0531	2.9769	0.0178373	NA	NA	NA	NA	NA	NA	NA	0.313247
CG3056	COS	chrX	S	0	0.351	NA	NA	NA	NA	NA	NA	NA	NA	NA	NA	0.149023
CG3051	EE	chrX	S	0	0.296	0.0379	2.4808	0.0152773	NA	NA	NA	NA	NA	NA	NA	0.429859
CG32813	5PP	chrX	S	0	0.251	0.2328	4.3718	0.0532504	NA	NA	NA	NA	NA	NA	NA	NA
CG11448	COS	chrX	S	0	0.296	0.0296	3.962	0.00747097	NA	NA	NA	NA	NA	NA	NA	1.51076e-05
CG14773	CSS	chrX	S	0	0.341	NA	NA	NA	NA	NA	NA	NA	NA	NA	NA	NA
CG18531	COS	chrX	S	0	0.2625	NA	NA	NA	NA	NA	NA	NA	NA	NA	NA	NA
CG14785	COS	chrX	S	0	0.273	0.279	1.2659	0.220397	NA	NA	NA	NA	NA	NA	NA	0.17124
CG14786	COS	chrX	S	0	0.25	0.2102	1.9452	0.108061	NA	NA	NA	NA	NA	NA	NA	0.658337
CG14787	COS	chrX	S	0	0.255	0.3327	1.356	0.245354	NA	NA	NA	NA	NA	NA	NA	NA
CG14788	COS	chrX	S	0	0.293	0.0752	4.426	0.0169905	NA	NA	NA	NA	NA	NA	NA	NA
CG14789	5PP	chrX	S	0	0.247	0.2214	3.4497	0.0641795	NA	NA	NA	NA	NA	NA	NA	NA
CG14779	5PP	chrX	S	0	0.323333	0.0343	1.6443	0.0208599	NA	NA	NA	NA	NA	NA	NA	NA
CG14780	COS	chrX	S	0	0.292	0.2132	2.798	0.0761973	NA	NA	NA	NA	NA	NA	NA	NA
CG14791	5PP	chrX	S	0	0.3185	0.0528	3.5739	0.0147738	NA	NA	NA	NA	NA	NA	NA	NA
CG14781	5PP	chrX	S	0	0.299	NA	NA	NA	NA	NA	NA	NA	NA	NA	NA	NA
CG14782	5PP	chrX	S	0	0.334	0.1065	2.1988	0.0484355	NA	NA	NA	NA	NA	NA	NA	NA
CG14792	COS	chrX	S	0	0.338	0.0834	2.2713	0.0367191	NA	NA	NA	NA	NA	NA	NA	0.0660173
CG33513	SG	chrX	S	0	0.292	NA	NA	NA	NA	NA	NA	NA	NA	NA	NA	NA
CG14795	5PP	chrX	S	0	0.287	NA	NA	NA	NA	NA	NA	NA	NA	NA	NA	NA
CG32810	5PP	chrX	S	0	0.252	0.0499	0.8323	0.0599543	NA	NA	NA	NA	NA	NA	NA	0.191231
CG14796	SG	chrX	S	0	0.233	NA	NA	NA	NA	NA	NA	NA	NA	NA	NA	NA
CG11491	SG	chrX	S	1.05	0.286	NA	NA	NA	NA	NA	NA	NA	NA	NA	NA	0.713128
CG3093	EE	chrX	S	1.58	0.278	0.1253	4.8827	0.025662	NA	NA	NA	NA	NA	NA	NA	NA
CG3095	5PP	chrX	S	1.58	0.257	NA	NA	NA	NA	NA	NA	NA	NA	NA	NA	NA
CG14797	COS	chrX	S	1.58	0.299	0.2031	1.9059	0.106564	NA	NA	NA	NA	NA	NA	NA	NA
CG3100	COS	chrX	S	1.58333	0.273	0.1171	4.3181	0.0271184	NA	NA	NA	NA	NA	NA	NA	NA
CG14798	5PP	chrX	S	1.59	0.182	NA	NA	NA	NA	NA	NA	NA	NA	NA	NA	NA
CG3771	EE	chrX	S	1.59	0.254	0.4133	2.3629	0.174912	NA	NA	NA	NA	NA	NA	NA	NA
CG3795	COS	chrX	S	1.59	0.246	0.4561	2.6929	0.169371	NA	NA	NA	NA	NA	NA	NA	NA
CG14808	CSS	chrX	S	1.6	0.196	0.1349	1.0799	0.124919	NA	NA	NA	NA	NA	NA	NA	NA
CG14809	CSS	chrX	S	1.6	0.207	NA	NA	NA	NA	NA	NA	NA	NA	NA	NA	NA
CG12598	CSS	chrX	S	1.61	0.260667	0.0245	1.8771	0.013052	NA	NA	NA	NA	NA	NA	NA	0.576078
CG32806	CSS	chrX	S	1.61	0.1505	NA	NA	NA	NA	NA	NA	NA	NA	NA	NA	NA
CG14799	COS	chrX	S	1.62	0.223	NA	NA	NA	NA	NA	NA	NA	NA	NA	NA	NA
CG14801	SG	chrX	S	1.62667	0.27275	0.2441	4.1113	0.0593729	NA	NA	NA	NA	NA	NA	NA	0.375054
CG14812	COS	chrX	S	1.63	0.276	0.1258	1.3946	0.0902051	NA	NA	NA	NA	NA	NA	NA	0.530178
CG14813	COS	chrX	S	1.63	0.3	0.0629	1.4921	0.0421554	NA	NA	NA	NA	NA	NA	NA	0.00495678
CG14814	5PP	chrX	S	1.63	0.26	0.2446	3.6716	0.0666195	NA	NA	NA	NA	NA	NA	NA	0.212754
CG14802	5PP	chrX	S	1.63	0.219	0.0275	3.5523	0.00774146	NA	NA	NA	NA	NA	NA	NA	NA
CG14815	EE	chrX	S	1.63	0.2875	0.0732	4.2666	0.0171565	NA	NA	NA	NA	NA	NA	NA	0.915211
CG14803	COS	chrX	S	1.63	0.238	0.1842	2.5442	0.0724	NA	NA	NA	NA	NA	NA	NA	NA
CG14804	5PP	chrX	S	1.63667	0.283	0.0759	4.2122	0.0180191	NA	NA	NA	NA	NA	NA	NA	0.117558
CG14817	5PP	chrX	S	1.64	0.27	0.0784	1.3239	0.059219	NA	NA	NA	NA	NA	NA	NA	0.209305
CG14805	5PP	chrX	S	1.64	0.301	0.2698	2.0885	0.129184	NA	NA	NA	NA	NA	NA	NA	NA
CG14818	5PP	chrX	S	1.64	0.27	0.1547	2.0381	0.075904	NA	NA	NA	NA	NA	NA	NA	0.8071
CG14806	5PP	chrX	S	1.64	0.252	0.1841	2.0532	0.0896649	NA	NA	NA	NA	NA	NA	NA	NA
CG3848	5PP	chrX	S	1.64	0.2395	0.2376	2.6608	0.0892965	NA	NA	NA	NA	NA	NA	NA	NA
CG3109	5PP	chrX	S	1.64	0.287	0.0865	3.7165	0.0232746	NA	NA	NA	NA	NA	NA	NA	0.742379
CG11579	COS	chrX	S	1.64	0.2616	0.0286	1.2941	0.0221003	NA	NA	NA	NA	NA	NA	NA	0.681281
CG32803	COS	chrX	S	1.64	0.2085	0.2564	1.419	0.180691	NA	NA	NA	NA	NA	NA	NA	NA
CG32801	COS	chrX	S	1.64	0.215	0.2407	2.2235	0.108253	NA	NA	NA	NA	NA	NA	NA	NA
CG3810	5PP	chrX	S	1.64	0.242	0.2038	4.8314	0.0421824	NA	NA	NA	NA	NA	NA	NA	0.0105419
CG3480	COS	chrX	S	1.64667	0.27	NA	NA	NA	NA	NA	NA	NA	NA	NA	NA	NA
CG17766	5PP	chrX	S	1.64667	0.266	0.0313	5.0456	0.00620342	NA	NA	NA	NA	NA	NA	NA	NA
CG3806	5PP	chrX	S	1.65	0.283	0.093	4.4528	0.0208857	NA	NA	NA	NA	NA	NA	NA	NA
CG3573	5PP	chrX	S	1.65	0.289	0.1067	4.5406	0.0234991	NA	NA	NA	NA	NA	NA	NA	NA
CG11596	COS	chrX	S	1.65	0.27	0.0936	2.7713	0.0337748	NA	NA	NA	NA	NA	NA	NA	NA
CG3857	5PP	chrX	S	1.65	0.226	NA	NA	NA	NA	NA	NA	NA	NA	NA	NA	NA
CG3600	COS	chrX	S	1.67	0.311333	NA	NA	NA	NA	NA	NA	NA	NA	NA	NA	0.788041
CG16902	COS	chrX	S	1.67	0.244	NA	NA	NA	NA	NA	NA	NA	NA	NA	NA	NA
CG4406	COS	chrX	S	1.67	0.233	0.0727	4.0209	0.0180805	NA	NA	NA	NA	NA	NA	NA	NA
CG4399	COS	chrX	S	1.67	0.234	0.3143	2.7674	0.113572	NA	NA	NA	NA	NA	NA	NA	0.224237
CG4376	CSS	chrX	S	1.67667	0.332333	0.0046	1.543	0.00298121	NA	NA	NA	NA	NA	NA	NA	0.610162
CG4380	COS	chrX	S	1.68	0.293	0.0661	3.3458	0.0197561	NA	NA	NA	NA	NA	NA	NA	0.475806
CG4325	COS	chrX	S	1.68	0.244	0.2687	3.5763	0.0751335	NA	NA	NA	NA	NA	NA	NA	0.7689
CG4322	COS	chrX	S	1.68	0.238	0.1267	1.8026	0.0702874	NA	NA	NA	NA	NA	NA	NA	0.616481
CG4313	COS	chrX	S	1.68	0.205	0.1587	4.3095	0.0368256	NA	NA	NA	NA	NA	NA	NA	0.610382
CG4290	COS	chrX	S	1.68	0.239	0.1632	2.5774	0.0633196	NA	NA	NA	NA	NA	NA	NA	0.478792
CG4281	COS	chrX	S	1.68667	0.241	0.2279	4.5373	0.0502281	NA	NA	NA	NA	NA	NA	NA	NA
CG14054	COS	chrX	S	1.69	0.248	NA	NA	NA	NA	NA	NA	NA	NA	NA	NA	NA
CG4194	COS	chrX	S	1.69	0.204	0.3135	2.0819	0.150584	NA	NA	NA	NA	NA	NA	NA	NA
CG4061	EE	chrX	S	1.69	0.267	0.2395	4.0372	0.0593233	NA	NA	NA	NA	NA	NA	NA	NA
CG4045	5PP	chrX	S	1.69	0.297	0.0649	3.8062	0.0170511	NA	NA	NA	NA	NA	NA	NA	NA
CG4025	5PP	chrX	S	1.69	0.276	0.0773	3.1549	0.0245016	NA	NA	NA	NA	NA	NA	NA	0.136549
CG16903	5PP	chrX	S	1.69	0.236	0.0763	4.3648	0.0174808	NA	NA	NA	NA	NA	NA	NA	NA
CG3981	5PP	chrX	S	1.69	0.318	0.0291	3.5176	0.00827269	NA	NA	NA	NA	NA	NA	NA	0.282126
CG3954	SG	chrX	S	1.69667	0.261333	NA	NA	NA	NA	NA	NA	NA	NA	NA	NA	NA
CG3835	COS	chrX	S	1.71	0.299	0.0455	4.2014	0.0108297	NA	NA	NA	NA	NA	NA	NA	NA
CG3724	EE	chrX	S	1.71	0.3	0.0396	2.7554	0.0143718	NA	NA	NA	NA	NA	NA	NA	0.925306
CG3717	EE	chrX	S	1.71	0.243	0.0799	2.3267	0.0343405	NA	NA	NA	NA	NA	NA	NA	NA
CG3707	COS	chrX	S	1.71	0.2315	NA	NA	NA	NA	NA	NA	NA	NA	NA	NA	NA
CG3630	COS	chrX	S	1.71	0.253	0.246	1.3907	0.176889	NA	NA	NA	NA	NA	NA	NA	0.515977
CG3621	COS	chrX	S	1.71	0.278	0.1018	1.7137	0.0594036	NA	NA	NA	NA	NA	NA	NA	NA
CG3461	EE	chrX	S	1.72	0.226	0.2417	2.5203	0.0959013	NA	NA	NA	NA	NA	NA	NA	NA
CG3460	5PP	chrX	S	1.72	0.301	0.053	4.3067	0.0123064	NA	NA	NA	NA	NA	NA	NA	NA
CG17776	5PP	chrX	S	1.72	0.386	0.0322	2.6683	0.0120676	NA	NA	NA	NA	NA	NA	NA	0.0452517
CG17777	COS	chrX	S	1.72	0.351	0.2534	3.9209	0.064628	NA	NA	NA	NA	NA	NA	NA	NA
CG3457	COS	chrX	S	1.72	0.225	0.2254	1.1218	0.200927	NA	NA	NA	NA	NA	NA	NA	NA
CG14053	5PP	chrX	S	1.72	0.22	NA	NA	NA	NA	NA	NA	NA	NA	NA	NA	NA
CG3299	5PP	chrX	S	1.72667	0.285	0.0328	2.6343	0.0124511	NA	NA	NA	NA	NA	NA	NA	NA
CG14052	5PP	chrX	S	1.73	0.298	NA	NA	NA	NA	NA	NA	NA	NA	NA	NA	NA
CG3443	EE	chrX	S	1.73	0.227	0.1615	2.3256	0.0694444	NA	NA	NA	NA	NA	NA	NA	NA
CG3228	5PP	chrX	S	1.73	0.247	0.145	5.0136	0.0289213	NA	NA	NA	NA	NA	NA	NA	NA
CG3218	5PP	chrX	S	1.73	0.242	0.4053	1.8492	0.219176	NA	NA	NA	NA	NA	NA	NA	0.490399
CG3206	EE	chrX	S	1.73	0.234	0.2183	1.9279	0.113232	NA	NA	NA	NA	NA	NA	NA	NA
CG3078	COS	chrX	S	1.73667	0.195	0.1384	1.6851	0.0821316	0.00525	0.00484	-0.384	0.00268	0.00302	0.4433	0.166	NA
CG3073	5PP	chrX	S	1.74	0.259	0.1347	3.3045	0.0407626	0.00299	0.00225	-1.1629	0.00201	0.00279	1.2707	0.111	NA
CG3071	5PP	chrX	S	1.74	0.251	0.1926	2.337	0.0824134	0.00263	0.00231	-0.5696	0.00141	0.002	1.2679	0.177	NA
CG2918	5PP	chrX	S	1.74	0.282	0.1503	4.7439	0.0316828	0.00167	0.00126	-1.1313	0.00097	0.0012	0.7383	0.287	NA
CG34333	5PP	chrX	S	1.74	0.246	NA	NA	NA	0.00309	0.0032	0.1203	0.0029	0.00399	0.8197	-0.014	NA
CG2865	COS	chrX	S	1.74	0.24	0.095	2.9599	0.0320957	0.00321	0.00278	-0.6124	0.00073	0.0007	-0.0895	0.139	0.568698
CG34052	COS	chrX	S	1.75	0.196	NA	NA	NA	0.01156	0.00991	-0.6391	0.00427	0.00564	0.8555	-0.086	NA
CG14050	5PP	chrX	S	1.75	0.306	NA	NA	NA	0.00832	0.00703	-0.7227	0.00306	0.00504	1.9244	0.197	NA
CG2854	5PP	chrX	S	1.75	0.206	NA	NA	NA	0.00634	0.00583	-0.3877	0.00265	0.00305	0.488	0.212	0.643954
CG33218	COS	chrX	S	1.75	0.154	NA	NA	NA	0.00885	0.00909	0.1235	0.00397	0.00464	0.5029	0.03	NA
CG14049	5PP	chrX	S	1.75667	0.217	NA	NA	NA	0.00488	0.00303	-1.7419	0.00121	0.00151	0.6303	0.211	NA
CG14048	COS	chrX	S	1.76	0.243	0.1215	1.5207	0.0798974	0.00699	0.00638	-0.3995	0.0032	0.00431	0.9954	0.263	NA
CG2841	CSS	chrX	S	1.76	0.224	0.31405	1.656	0.189644	0.00588	0.00488	-0.8413	0.00218	0.00254	0.5894	0.117	0.271662
CG14047	CSS	chrX	S	1.76667	0.2165	0.2026	1.0369	0.19539	0.00551	0.00457	-0.8273	0.0024	0.00273	0.4746	0.183	0.00753778
CG14045	CSS	chrX	S	1.77	0.224667	NA	NA	NA	0.00577	0.00495	-0.7043	0.0017	0.00167	-0.0627	0.195	NA
CG12496	CSS	chrX	S	1.77667	0.213	0.2197	2.1925	0.100205	0.00721	0.00566	-1.0284	0.00258	0.00214	-0.5443	0.143	NA
CG7952	CSS	chrX	S	1.78	0.271	0.1468	4.0366	0.0363672	0.00422	0.00473	0.5193	0.00325	0.00478	1.3415	0.277	0.362245
CG7925	COS	chrX	S	1.78	0.255	0.0493	1.8167	0.0271371	0.00593	0.00535	-0.4344	0.00294	0.00374	0.7777	0.212	0.58306
CG7803	COS	chrX	S	1.78667	0.3	NA	NA	NA	0.00734	0.00582	-1.0062	0.00152	0.00155	0.0734	0.24	0.185805
CG33950	SG	chrX	S	1.8	0.257	NA	NA	NA	0.00579	0.0048	-0.8562	0.00209	0.00197	-0.2199	0.185	NA
CG13758	SG	chrX	S	1.81333	0.201	0.1891	2.721	0.0694965	0.006	0.0047	-1.0493	0.00286	0.00428	1.7013	0.243	NA
CG13759	COS	chrX	S	1.82	0.276	0.24	3.5276	0.0680349	0.0076	0.00748	-0.0759	0.00254	0.00405	1.7683	0.01	NA
CG13760	5PP	chrX	S	1.82	0.261	0.0747	3.5115	0.021273	0.00843	0.00711	-0.7346	0.00295	0.00468	1.7854	0.161	NA
CG8590	5PP	chrX	S	1.82	0.253	0.2467	4.9194	0.0501484	0.00461	0.00406	-0.5824	0.0019	0.00166	-0.4327	0.248	0.831011
CG9900	5PP	chrX	S	1.82333	0.2655	0.1806	1.5543	0.116194	0.00641	0.00524	-0.8905	0.00189	0.00221	0.5677	0.338	NA
CG13761	EE	chrX	S	1.83	0.269	0.0973	2.2402	0.0434336	0.00736	0.00596	-0.9177	0.00298	0.00455	1.7323	0.212	NA
CG9904	5PP	chrX	S	1.83	0.257	0.081	1.534	0.0528031	0.00841	0.00748	-0.5392	0.00176	0.00267	1.6379	0.269	NA
CG10260	5PP	chrX	S	1.83	0.273	0.0336	1.998	0.0168168	0.00715	0.00596	-0.8269	0.00175	0.00236	1.2253	0.203	0.236267
CG2621	SG	chrX	S	1.83667	0.233769	NA	NA	NA	0.00434	0.00321	-1.2575	0.00079	0.00101	0.8457	0.276	0.881419
CG2655	COS	chrX	S	1.84	0.236	0.2694	2.1131	0.12749	0.01218	0.01147	-0.2845	0.00301	0.0041	1.162	0.246	NA
CG2652	COS	chrX	S	1.84	0.22	0.2527	2.0351	0.124171	0.01215	0.01207	-0.0323	0.00346	0.00437	0.8273	0.156	0.154848
CG2647	EE	chrX	S	1.84667	0.256	0.1791	4.7379	0.0378016	0.00743	0.00654	-0.5887	0.00234	0.00247	0.1911	0.329	NA
CG2650	EE	chrX	S	1.85	0.295	0.2481	2.435	0.101889	0.00693	0.00482	-1.4298	0.00446	0.00545	0.7255	0.179	NA
CG2658	5PP	chrX	S	1.85	0.2535	0.1084	2.9426	0.0368382	0.00884	0.00714	-0.9518	0.00319	0.00449	1.4219	0.198	NA
CG2662	5PP	chrX	S	1.85	0.262	0.5273	1.9419	0.271538	0.00588	0.0055	-0.3065	0.00164	0.00201	0.6692	0.299	0.470778
CG2675	5PP	chrX	S	1.85	0.2955	0.0667	2.2504	0.0296392	0.00682	0.00571	-0.7894	0.00215	0.00205	-0.163	0.178	NA
CG2677	5PP	chrX	S	1.85	0.242	0.0289	1.611	0.0179392	0.00452	0.00407	-0.4556	0.00222	0.00387	2.2503	0.174	NA
CG2681	5PP	chrX	S	1.85	0.277	0.1638	4.3402	0.0377402	0.01014	0.00815	-0.9603	0.00349	0.00406	0.5672	0.249	NA
CG2685	5PP	chrX	S	1.85	0.234	0.1588	4.6737	0.0339774	0.01021	0.00733	-1.3781	0.0029	0.00352	0.7113	0.293	NA
CG2694	5PP	chrX	S	1.85	0.259333	0.5349	4.0831	0.131003	0.0098	0.00758	-1.1189	0.00252	0.00266	0.1969	0.251	NA
CG2701	5PP	chrX	S	1.85	0.304	0.1505	2.0855	0.0721649	0.00971	0.00841	-0.6587	0.00225	0.00293	1.0139	0.162	0.100322
CG2706	5PP	chrX	S	1.85	0.238	NA	NA	NA	0.00709	0.00548	-1.1209	0.00159	0.00282	2.5903	0.231	NA
CG2707	COS	chrX	S	1.85333	0.28	0.2073	4.4892	0.0461775	0.00683	0.00556	-0.8695	0.00179	0.00205	0.4106	0.197	NA
CG2711	COS	chrX	S	1.86	0.332	NA	NA	NA	0.00668	0.00621	-0.3349	0.00149	0.00141	-0.1645	0.201	NA
CG2712	5PP	chrX	S	1.86	0.253	NA	NA	NA	0.00972	0.00773	-0.996	0.00176	0.00235	1.0367	0.268	NA
CG2714	EE	chrX	S	1.86	NA	0.1918	1.9443	0.0986473	0.00655	0.00573	-0.6174	0.00148	0.00177	0.6651	0.269	NA
CG2715	COS	chrX	S	1.86	0.248	0.1005	3.7788	0.0265957	0.00348	0.00283	-0.861	0.00062	0.00085	0.9032	0.491	NA
CG32795	CSS	chrX	S	1.87	0.262	0.0563	1.6213	0.0347252	0.00433	0.00327	-1.158	0.00052	0.00054	0.083	0.23	2.28608e-05
CG2759	CSS	chrX	S	1.87	0.221	0.1765	2.5426	0.0694171	0.00638	0.00568	-0.5286	0.00154	0.00182	0.5891	0.308	0.0215559
CG12498	SG	chrX	S	1.88	0.229	0.3887	2.8148	0.138092	0.00827	0.00734	-0.527	0.00123	0.00204	1.59	0.209	0.00505923
CG14416	CSS	chrX	S	1.89	0.239	0.5766	3.7612	0.153302	0.01235	0.00973	-1.0101	0.00254	0.00373	1.3395	0.043	NA
CG14417	COS	chrX	S	1.89	0.212	0.5021	1.9963	0.251515	0.00826	0.00633	-1.1016	0.00346	0.00343	-0.0188	0.122	NA
CG14418	COS	chrX	S	1.89	0.335	NA	NA	NA	0.01026	0.00846	-0.8153	0.00276	0.00318	0.4193	0.303	0.450994
CG14419	COS	chrX	S	1.89	0.289	NA	NA	NA	0.00733	0.005	-1.4477	0.00225	0.0025	0.3001	0.307	0.855032
CG3526	COS	chrX	S	1.9	0.2625	NA	NA	NA	0.00825	0.00702	-0.7012	0.00087	0.00073	-0.3532	0.609	NA
CG3588	COS	chrX	S	1.9	0.239	NA	NA	NA	0.00926	0.00822	-0.5457	0.00209	0.0016	-0.7542	0.186	0.511149
CG14424	COS	chrX	S	1.9	0.274	0.0858	1.0431	0.0822548	0.00781	0.00664	-0.695	0.00189	0.00235	0.6372	-0.057	NA
CG32793	COS	chrX	S	1.91	0.265	NA	NA	NA	0.00772	0.00692	-0.5066	0.00325	0.00434	1.143	0.088	NA
CG3592	COS	chrX	S	1.91	0.198	0.5788	1.6142	0.358568	0.0132	0.01045	-0.9957	0.00467	0.00687	1.4882	0.188	NA
CG3598	COS	chrX	S	1.91	0.279	NA	NA	NA	0.01281	0.01015	-0.993	0.0028	0.00471	1.9896	0.165	NA
CG14420	COS	chrX	S	1.91	0.291	0.8177	2.64	0.309735	0.00933	0.00702	-1.1792	0.00289	0.00404	1.2168	-0.125	NA
CG14421	COS	chrX	S	1.91	0.33	0.1196	1.2529	0.0954585	0.00634	0.00646	0.0739	0.00089	0.00022	-1.0696	0.398	0.0584755
CG14422	COS	chrX	S	1.91	0.364	1.0504	1.3865	0.757591	0.00681	0.00485	-1.1895	0.00078	0.00118	0.7445	0.042	0.537177
CG14423	CSS	chrX	S	1.91	0.252	0.2591	3.7928	0.0683136	0.00247	0.00208	-0.6319	0.00096	0.00071	-0.579	0.443	NA
CG17959	CSS	chrX	S	1.91	0.172	0.3744	1.5712	0.238289	0.01341	0.0136	0.0635	0.00269	0.00254	-0.144	0.399	NA
CG4116	SG	chrX	S	1.94	0.204	0.2597	1.9672	0.132015	0.00868	0.00919	0.2755	0.00439	0.00502	0.4557	0	NA
CG3936	SG	chrX	S	1.96	0.266	NA	NA	NA	0.00619	0.00574	-0.362	0.00142	0.0015	0.204	0.341	NA
CG18508	5PP	chrX	S	1.96	0.325	0.1715	3.718	0.0461269	0.01558	0.0109	-1.4281	0.00168	0.00178	0.1481	0.338	NA
CG4015	5PP	chrX	S	1.97	NA	0.2633	2.9299	0.0898665	0.01231	0.00929	-1.1692	0.00154	0.00128	-0.4326	0.456	NA
CG3939	5PP	chrX	S	1.97	0.301	0.2748	3.1851	0.0862767	0.00883	0.0078	-0.5462	0.00153	0.00163	0.1696	0.283	NA
CG10789	COS	chrX	S	1.98	0.305	0.2597	1.1517	0.225493	0.00799	0.00613	-0.9344	0.00106	0.00167	0.8302	0.334	NA
CG10790	5PP	chrX	S	1.98	0.213	NA	NA	NA	0.00998	0.00804	-0.9013	0.00504	0.00393	-0.6857	0.367	NA
CG12181	5PP	chrX	S	1.98	0.207	NA	NA	NA	0.00967	0.00775	-0.95	0.00433	0.00416	-0.1284	0.098	NA
CG10793	5PI-EI	chrX	S	2	0.226	0.1772	4.2454	0.0417393	0.01166	0.0106	-0.4445	0.00407	0.0032	-0.719	0.116	NA
CG12535	SG	chrX	S	2.02	0.224	NA	NA	NA	0.01206	0.01127	-0.3111	0.00509	0.00237	-1.6467	0.196	NA
CG16782	5PP	chrX	S	2.03	0.26	0.1998	2.2619	0.0883328	0.00408	0.00349	-0.6428	0.00296	0.00163	-1.3414	0.11	0.0120892
CG10801	5PP	chrX	S	2.03	0.196	NA	NA	NA	0.00404	0.00358	-0.5307	0.00265	0.00284	0.2326	0.281	NA
CG12206	COS	chrX	S	2.03667	0.266	NA	NA	NA	0.00792	0.00662	-0.8026	0.00355	0.00213	-1.3772	0.3	0.294179
CG10804	5PP	chrX	S	2.04	0.23	0.0276	4.4987	0.00613511	0.00641	0.00567	-0.5688	0.00221	0.00248	0.4222	0.357	0.322352
CG10802	5PP	chrX	S	2.04	0.241	0.1703	4.191	0.0406347	0.00778	0.00696	-0.511	0.00486	0.00585	0.7007	0.14	NA
CG14270	5PP	chrX	S	2.04	0.238	0.1866	2.4586	0.0758969	0.00463	0.00454	-0.0855	0.00293	0.00326	0.3375	0.055	0.58123
CG10803	5PP	chrX	S	2.04	0.191	0.5061	1.8956	0.266987	0.00752	0.00655	-0.6359	0.00356	0.00447	0.8889	0.181	NA
CG14271	COS	chrX	S	2.04	0.272	0.0451	4.0578	0.0111144	0.00993	0.01022	0.1457	0.00382	0.00548	1.5034	0.183	NA
CG13021	112	chrX	S	2.05	0.217	NA	NA	NA	0.00678	0.00615	-0.4276	0.00316	0.00478	1.5492	0.374	NA
CG34335	SG	chrX	S	2.05	0.118	NA	NA	NA	0.01178	0.00889	-0.7924	0	0	undef	0.088	NA
CG32792	EE	chrX	S	2.06	0.176	0.2078	4.4424	0.0467765	0.01	0.00824	-0.8624	0.00433	0.00549	0.9226	0.16	NA
CG2875	5PP	chrX	S	2.06	0.237	0.3729	2.6854	0.138862	0.00941	0.00831	-0.5705	0.00344	0.00343	-0.0164	0.189	0.00357042
CG13317	COS	chrX	S	2.08	0.24	0.0741	3.2481	0.0228133	0.00717	0.00586	-0.8002	0.0015	0.00118	-0.4681	0.434	NA
CG2864	COS	chrX	S	2.08	0.203	0.2492	4.5692	0.0545391	0.00615	0.00488	-1.005	0.00194	0.00137	-0.9654	0.249	NA
CG13316	SG	chrX	S	2.09	0.218333	0.5862	1.4529	0.403469	0.00939	0.00675	-1.3774	0.00222	0.00211	-0.1601	0.247	0.429922
CG2849	SG	chrX	S	2.09	0.251333	0.0021	0.646	0.00325077	0.01012	0.00713	-1.4515	0.00245	0.00232	-0.1863	0.204	NA
CG32788	COS	chrX	S	2.11	0.201	NA	NA	NA	0.00584	0.00482	-0.8096	0.00194	0.00238	0.6396	0.219	NA
CG32779	COS	chrX	S	2.11	0.216	NA	NA	NA	0.01433	0.01154	-0.9424	0.00464	0.00549	0.6066	0.087	NA
CG12632	COS	chrX	S	2.11	0.296	NA	NA	NA	0.00883	0.00766	-0.6317	0.00376	0.0044	0.547	0.196	0.460695
CG2904	CSS	chrX	S	2.12333	0.248	NA	NA	NA	0.00909	0.00723	-1.023	0.00308	0.00401	1.1045	0.127	NA
CG34336	COS	chrX	S	2.13	0.25	NA	NA	NA	0.00882	0.00732	-0.6824	0.00339	0.00452	0.7206	-0.212	NA
CG15239	CSS	chrX	S	2.13	0.285	0.1527	2.672	0.0571482	0.01102	0.00865	-1.0545	0.00421	0.00385	-0.2874	0.314	NA
CG15240	CSS	chrX	S	2.14	NA	0.4594	3.4749	0.132205	0.00751	0.00681	-0.4449	0.00317	0.00352	0.3492	0.311	0.600955
CG2938	5PP	chrX	S	2.14	0.226	0.0595	2.0069	0.0296477	nan	nan	undef	nan	nan	undef	undef	NA
CG5014	COS	chrX	S	2.15	0.26725	0.1435	0.845	0.169822	0.00557	0.00498	-0.5124	0.00251	0.00364	1.4794	0.252	0.364537
CG6450	COS	chrX	S	2.15	0.253	NA	NA	NA	0.00798	0.00704	-0.5873	0.00262	0.00324	0.8541	0.267	NA
CG6414	CSS	chrX	S	2.15	0.225	0.1121	2.3602	0.047496	0.01152	0.00901	-1.0624	0.00292	0.00279	-0.1462	0.209	NA
CG32790	CSS	chrX	S	2.18	0.267	NA	NA	NA	0.00565	0.00379	-1.5384	0.00168	0.00119	-0.836	0.125	NA
CG32778	CSS	chrX	S	2.18	0.248	NA	NA	NA	0.00738	0.0057	-1.1129	0.00279	0.00325	0.5719	0.208	0.680478
CG15376	COS	chrX	S	2.18	0.215	0.1374	1.9612	0.0700591	0.00394	0.0028	-1.3157	0.00105	0.00072	-0.7851	0.451	0.00264819
CG6379	5PP	chrX	S	2.18	0.303	0.1383	4.5837	0.0301721	0.0033	0.00292	-0.5487	0.00093	0.00127	1.1145	0.185	NA
CG15375	5PP	chrX	S	2.18	0.218	NA	NA	NA	0.0066	0.00708	0.3358	0.00296	0.00429	1.3519	0.179	NA
CG6358	5PP	chrX	S	2.18	0.343	0.1198	3.6765	0.0325853	0.00563	0.00515	-0.4027	0.00178	0.00277	1.5767	0.228	0.170655
CG4934	5PP	chrX	S	2.18	0.298	0.1885	3.9954	0.0471793	0.00502	0.00437	-0.6078	0.00049	0.00103	2.369	0.236	NA
CG4944	5PP	chrX	S	2.18	0.313667	0.1141	1.1039	0.103361	0.00504	0.00372	-1.1803	0.00056	0.00059	0.0939	0.047	0.00329207
CG6133	5PP	chrX	S	2.18	0.28	0.0983	4.4992	0.0218483	0.00473	0.00403	-0.6965	0.00145	0.00124	-0.4345	0.423	NA
CG4865	5PP	chrX	S	2.18	0.248	0.527	1.7303	0.304571	0.00212	0.00206	-0.0982	0.00145	0.00057	-1.4435	0.512	NA
CG6121	5PP	chrX	S	2.18	0.25	0.0848	4.3344	0.0195644	0.00402	0.003	-1.2041	0.00045	0.00057	0.6395	0.396	0.0951339
CG4857	5PP	chrX	S	2.18667	0.2724	0.4432	1.9294	0.229709	0.00634	0.00521	-0.8817	0.00042	0.00033	-0.6245	0.348	NA
CG15571	5PP	chrX	S	2.21	0.214	0.4363	1.2708	0.343327	0.00742	0.00472	-1.5954	0	0	undef	0.557	NA
CG15570	5PP	chrX	S	2.21	0.219	NA	NA	NA	0.00681	0.00572	-0.7851	0.00271	0.00277	0.0813	0.285	NA
CG15573	CSS	chrX	S	2.21	0.299	NA	NA	NA	0.00393	0.00278	-1.2631	0.00103	0.00108	0.0946	0.087	NA
CG32774	CSS	chrX	S	2.21	0.179	NA	NA	NA	0.00616	0.00485	-1.005	0.00314	0.00396	0.8601	0.133	NA
CG15576	COS	chrX	S	2.21	0.185	NA	NA	NA	0.007	0.00373	-2.1544	0.0015	0.00125	-0.4271	0.535	NA
CG12691	COS	chrX	S	2.22	0.237	0.3724	1.9532	0.190661	0.00346	0.00261	-0.943	0	0	undef	0.467	NA
CG15572	COS	chrX	S	2.22	0.209	0.1971	1.826	0.107941	0.00493	0.00321	-1.6744	0.00113	0.00128	0.3939	0.306	NA
CG12692	CSS	chrX	S	2.22333	0.223	0.9918	2.4782	0.40021	0.01021	0.00862	-0.7611	0.00375	0.00559	1.6675	0.189	0.705427
CG15579	COS	chrX	S	2.23	0.325	NA	NA	NA	0.022	0.0166	-1.1249	0.00826	0.01032	0.7135	-0.258	NA
CG3697	5PP	chrX	S	2.23	0.243	0.1071	4.8052	0.0222884	0.00516	0.00388	-1.2122	0.00113	0.00144	0.8945	0.209	NA
CG2982	5PP	chrX	S	2.23	0.254	NA	NA	NA	0.00685	0.00609	-0.5328	0.00212	0.0018	-0.4935	0.321	NA
CG3712	5PP	chrX	S	2.23	0.259	0.0625	1.1767	0.0531146	0.01053	0.00963	-0.372	0.00217	0.00167	-0.4998	0.348	NA
CG12693	5PI-EI	chrX	S	2.23	0.207	NA	NA	NA	0.00897	0.00637	-1.3996	0.00324	0.00378	0.5443	0.23	NA
CG3626	CSS	chrX	S	2.24	0.242	0.0667	2.3236	0.0287055	0.0079	0.00579	-1.3185	0.00183	0.0024	1.0518	0.179	NA
CG12688	COS	chrX	S	2.24	0.286	NA	NA	NA	0.00446	0.00269	-1.5898	0.00188	0.00029	-1.847	0.554	NA
CG32773	COS	chrX	S	2.24	0.254	NA	NA	NA	0.01298	0.01249	-0.1714	0.00938	0.00861	-0.2527	-0.028	NA
CG12685	CSS	chrX	S	2.27	0.199	NA	NA	NA	0.01097	0.00845	-0.9918	0.00384	0.00296	-0.5452	0.063	NA
CG3556	COS	chrX	S	2.27667	0.22	NA	NA	NA	0.00554	0.00462	-0.7994	0.00194	0.0025	0.9453	0.221	0.801176
CG17592	COS	chrX	S	2.28	0.262	0.3531	2.5981	0.135907	0.00747	0.00623	-0.8068	0.00323	0.00365	0.4434	0.11	NA
CG15912	EE	chrX	S	2.28	0.255	0.2165	1.6131	0.134214	0.00833	0.00684	-0.8278	0.00354	0.00315	-0.3282	0.167	NA
CG11436	5PP	chrX	S	2.28	0.217	0.0845	3.4565	0.0244467	0.01015	0.00743	-1.3063	0.0021	0.00147	-0.9591	0.195	NA
CG3527	5PP	chrX	S	2.28	0.286	0.0576	2.2446	0.0256616	0.01022	0.00857	-0.7628	0.00327	0.00343	0.1445	0.452	NA
CG3546	COS	chrX	S	2.28	0.276	0.313	1.6391	0.190958	0.00782	0.00667	-0.7117	0.00203	0.00266	1.0008	0.418	NA
CG12684	COS	chrX	S	2.28	0.236	NA	NA	NA	0.00776	0.00623	-0.8976	0.00268	0.00289	0.21	0.11	0.258321
CG12212	COS	chrX	S	2.29333	0.274	0.1763	2.7988	0.0629913	0.00742	0.0055	-1.2749	0.00203	0.00255	0.8832	0.143	NA
CG3346	5PP	chrX	S	2.3	0.202	NA	NA	NA	0.00651	0.00567	-0.6255	0.0012	0.00152	0.826	0.404	NA
CG3081	COS	chrX	S	2.3	0.211	0.1205	1.9063	0.0632115	0.00452	0.00389	-0.6613	0.00068	0.00098	1.1104	0.342	0.492929
CG3062	COS	chrX	S	2.3	0.234	NA	NA	NA	0.00771	0.00667	-0.6374	0.00333	0.00532	1.8678	0.101	NA
CG3052	5PP	chrX	S	2.3	0.194	0.0511	2.0422	0.025022	0.0086	0.00673	-1.0463	0.00293	0.0036	0.736	0.252	NA
CG7038	5PP	chrX	S	2.3	0.212	0.1181	1.7046	0.0692831	0.01238	0.00958	-1.0734	0.00429	0.00449	0.1462	-0.062	0.833544
CG3024	5PP	chrX	S	2.3	0.231	0.2843	2.3073	0.123218	0.00742	0.00667	-0.4775	0.00427	0.00443	0.1285	0.089	0.341655
CG7035	5PP	chrX	S	2.3	0.257	0.0283	2.1939	0.0128994	0.00824	0.00682	-0.8505	0.00263	0.00258	-0.0627	0.156	NA
CG15473	5PI-EI	chrX	S	2.3	0.252	0.3415	1.8194	0.187699	0.00998	0.0081	-0.9237	0.00378	0.00397	0.1794	0.239	NA
CG3009	EE	chrX	S	2.3	0.217333	0.0792	1.8501	0.0428085	0.00957	0.0077	-0.955	0.00299	0.0034	0.4668	0.215	NA
CG2984	5PP	chrX	S	2.31	0.227	0.4014	2.5067	0.160131	0.00983	0.0074	-1.2278	0.00246	0.00294	0.6913	0.219	0.696877
CG6986	SG	chrX	S	2.31333	0.195	0.1815	1.4102	0.128705	0.01214	0.00958	-1.0443	0.0031	0.0036	0.5591	0.23	NA
CG15472	COS	chrX	S	2.33	0.202	NA	NA	NA	0.0038	0.00246	-1.4968	0.00115	0.00099	-0.3304	-0.162	NA
CG2932	COS	chrX	S	2.33	0.246	0.2023	3.7686	0.0536804	0.00647	0.00438	-1.4697	0.00287	0.0027	-0.1792	0.31	NA
CG2871	COS	chrX	S	2.33	0.189	NA	NA	NA	0.01275	0.00568	-2.6202	0.00148	0.00118	-0.5775	0.494	NA
CG15471	5PP	chrX	S	2.33	0.238	0.6061	1.2956	0.467814	0.01922	0.00759	-2.5619	0.00836	0.00531	-1.1631	-0.078	NA
CG2861	COS	chrX	S	2.33	0.1635	NA	NA	NA	0.00879	0.00714	-0.9333	0.00265	0.0026	-0.0709	0.18	NA
CG12682	SG	chrX	S	2.34	0.199	NA	NA	NA	0.00765	0.00622	-0.861	0.0014	0.00238	1.6843	0.237	0.666571
CG12681	SG	chrX	S	2.35	0.188	NA	NA	NA	0.01115	0.0084	-1.2008	0.00202	0.00221	0.289	0.381	NA
CG15470	CSS	chrX	S	2.35	0.273	0.266	3.272	0.0812958	0.00898	0.00771	-0.669	0.00249	0.0034	1.095	0.083	0.732311
CG32771	CSS	chrX	S	2.35	0.226	NA	NA	NA	0.0028	0.00183	-1.4587	0.00163	0.00146	-0.2771	0.088	NA
CG32770	COS	chrX	S	2.35	0.203	0.0967	3.7371	0.0258757	0.00916	0.00891	-0.1332	0.00326	0.00365	0.3863	0.289	NA
CG32772	COS	chrX	S	2.35667	0.344	NA	NA	NA	0.00277	0.00199	-1.1361	0	0	undef	0.296	0.386391
CG4041	5PP	chrX	S	2.36	0.258	0.1165	2.6456	0.0440354	0.00296	0.00174	-1.9034	0.00108	0.00102	-0.1536	0.379	NA
CG6903	5PP	chrX	S	2.36	0.276	0.1126	2.258	0.0498671	0.00802	0.00465	-2.0196	0.00368	0.00268	-0.9007	0.294	0.0421522
CG4068	5PP	chrX	S	2.36	0.231	0.252	1.4918	0.168923	0.00331	0.00209	-1.77	0.00141	0.00103	-0.8725	0.18	0.144283
CG15468	SG	chrX	S	2.37	0.193	NA	NA	NA	0.009	0.00684	-1.1419	0.00294	0.00147	-1.5361	0.384	NA
CG12680	SG	chrX	S	2.37	0.267	0.3235	2.0685	0.156394	0.01155	0.00698	-1.7998	0	0	undef	0.422	NA
CG6824	SG	chrX	S	2.38667	0.2715	NA	NA	NA	0.00633	0.00472	-1.2581	0.00342	0.00252	-0.9476	0.105	0.142649
CG32767	5PP	chrX	S	2.39	0.287	NA	NA	NA	0.00757	0.00589	-1.1038	0.00321	0.00291	-0.3376	0.126	0.881628
CG6789	SG	chrX	S	2.4	0.196	NA	NA	NA	0.00692	0.00563	-0.8738	0.00351	0.00247	-0.9239	-0.05	NA
CG15465	COS	chrX	S	2.41	0.2	0.2204	4.0195	0.0548327	0.00508	0.00421	-0.7982	0.001	0.00094	-0.1495	0.164	NA
CG5062	5PI-EI	chrX	S	2.41	0.23	0.2772	4.2841	0.0647044	0.00881	0.00659	-1.2309	0.00285	0.0038	1.1213	0.327	0.316244
CG15464	COS	chrX	S	2.41	0.172	0.0496	0.5446	0.091076	0.00643	0.00356	-1.7915	0.00171	0.00353	1.9989	0.091	0.00341013
CG3323	5PP	chrX	S	2.44	0.212	NA	NA	NA	0.00653	0.00521	-0.9858	0.00243	0.00318	1.0544	0.254	0.646631
CG15785	5PP	chrX	S	2.44	0.324	NA	NA	NA	0.00576	0.00462	-0.7619	0	0	undef	0.19	NA
CG17764	5PP	chrX	S	2.44	0.29	0.4595	3.6492	0.125918	0.0045	0.00374	-0.7753	0.00214	0.00241	0.3761	0.301	NA
CG3319	5PP	chrX	S	2.44	0.239	0.0714	2.3224	0.0307441	0.00918	0.00719	-1.0407	0.00246	0.00297	0.6572	0.242	NA
CG4528	5PP	chrX	S	2.44	0.3	0.0319	1.3763	0.0231781	0.00701	0.00501	-1.3189	0.00177	0.00173	-0.0564	0.172	NA
CG4198	5PP	chrX	S	2.44	0.243	0.3557	3.653	0.097372	0.00969	0.00835	-0.6747	0.00362	0.00426	0.6074	0.212	0.841648
CG15930	5PP	chrX	S	2.44	0.249	NA	NA	NA	0.0091	0.00787	-0.6514	0.0031	0.00364	0.5623	0.137	0.460429
CG4202	5PP	chrX	S	2.44	0.339	0.2006	1.9049	0.105307	0.00887	0.00838	-0.2678	0.00223	0.00284	0.8687	0.259	NA
CG3312	5PP	chrX	S	2.44	0.2535	0.6457	3.2728	0.197293	0.01154	0.00985	-0.726	0.00346	0.00334	-0.1267	0.217	NA
CG3309	5PP	chrX	S	2.44	0.285	0.1234	2.0713	0.0595761	0.0068	0.00476	-1.3822	0.00126	0.00127	0.0179	-0.104	NA
CG4208	5PP	chrX	S	2.44	0.224	0.2494	4.5037	0.0553767	0.00618	0.00514	-0.8135	0.00257	0.00289	0.419	0.374	NA
CG3249	5PP	chrX	S	2.46	0.241667	0.1603	1.3722	0.11682	0.00889	0.00677	-1.1767	0.00299	0.0044	1.6599	0.267	0.150325
CG4165	5PP	chrX	S	2.46	0.271	0.2129	2.3552	0.0903957	0.01187	0.00877	-1.2967	0.00409	0.00488	0.6947	0.222	0.779631
CG15784	COS	chrX	S	2.46	0.245	NA	NA	NA	0.01073	0.00908	-0.7463	0.00434	0.00598	1.279	0.157	0.190579
CG3239	COS	chrX	S	2.47	0.175	0.4906	4.3263	0.113399	0.01414	0.01048	-1.2667	0.00108	0.00111	0.0641	0.55	NA
CG32762	5PP	chrX	S	2.47	0.218	0.3074	3.5865	0.0857103	0.01209	0.00829	-1.4796	0.00355	0.00457	0.851	0.177	NA
CG4151	5PP	chrX	S	2.47	0.281	0.2664	3.3739	0.0789591	0.01076	0.0067	-1.7709	0.00213	0.00318	1.3187	0.138	NA
CG12730	COS	chrX	S	2.48	0.221	0.1474	2.3038	0.0639812	0.01348	0.01164	-0.6459	0.00187	0.00361	2.3732	0.208	NA
CG33980	SG	chrX	S	2.48333	0.257	0.0931	1.352	0.0688609	0.00968	0.00813	-0.7848	0.00336	0.00404	0.7032	0.071	NA
CG34435	COS	chrX	S	2.5	0.242	NA	NA	NA	nan	nan	undef	nan	nan	undef	undef	NA
CG34434	COS	chrX	S	2.5	0.342	NA	NA	NA	nan	nan	undef	nan	nan	undef	undef	NA
CG3208	COS	chrX	S	2.5	0.275	0.0824	4.1348	0.0199284	nan	nan	undef	nan	nan	undef	undef	NA
CG3201	5PI-EI	chrX	S	2.5	0.406	0.0104	3.0105	0.00345458	nan	nan	undef	nan	nan	undef	undef	0.616613
CG32763	COS	chrX	S	2.5	0.203	NA	NA	NA	nan	nan	undef	nan	nan	undef	undef	NA
CG11473	COS	chrX	S	2.5	NA	0.0955	1.2209	0.078221	nan	nan	undef	nan	nan	undef	undef	0.129431
CG17761	CSS	chrX	S	2.5	NA	0.0046	0.776	0.00592784	nan	nan	undef	nan	nan	undef	undef	NA
CG17758	COS	chrX	S	2.5	NA	0.0528	2.1705	0.0243262	nan	nan	undef	nan	nan	undef	undef	NA
CG15777	COS	chrX	S	2.5	NA	NA	NA	NA	nan	nan	undef	nan	nan	undef	undef	0.0336175
CG15776	COS	chrX	S	2.51	NA	NA	NA	NA	nan	nan	undef	nan	nan	undef	undef	NA
CG3187	5PP	chrX	S	2.51	0.214	0.1261	2.7935	0.0451405	nan	nan	undef	nan	nan	undef	undef	0.768286
CG4119	5PP	chrX	S	2.51	0.277	NA	NA	NA	nan	nan	undef	nan	nan	undef	undef	0.701167
CG3129	5PP	chrX	S	2.51	0.304	0.064	3.5768	0.0178931	nan	nan	undef	nan	nan	undef	undef	0.655847
CG4111	5PP	chrX	S	2.51	0.273	0.028	1.9787	0.0141507	nan	nan	undef	nan	nan	undef	undef	0.0257
CG3171	5PP	chrX	S	2.51	0.289	0.0979	2.4829	0.0394297	nan	nan	undef	nan	nan	undef	undef	NA
CG15778	COS	chrX	S	2.51	NA	0.2479	0.8466	0.292818	nan	nan	undef	nan	nan	undef	undef	NA
CG3160	5PP	chrX	S	2.51	0.244	0.1718	1.8053	0.0951642	nan	nan	undef	nan	nan	undef	undef	NA
CG3149	EE	chrX	S	2.51	0.28	0.0761	3.8285	0.0198772	nan	nan	undef	nan	nan	undef	undef	NA
CG4096	COS	chrX	S	2.51	0.2605	0.1215	4.0568	0.0299497	nan	nan	undef	nan	nan	undef	undef	NA
CG33080	COS	chrX	S	2.51667	0.2785	0.0626	1.6366	0.03825	nan	nan	undef	nan	nan	undef	undef	0.549365
CG32758	5PI-EI	chrX	S	2.52	0.271	0.0455	1.4711	0.0309292	nan	nan	undef	nan	nan	undef	undef	NA
CG15773	5PI-EI	chrX	S	2.52	0.265	0.1862	4.1889	0.0444508	nan	nan	undef	nan	nan	undef	undef	NA
CG4078	5PP	chrX	S	2.52	0.25	0.1119	3.1366	0.0356756	nan	nan	undef	nan	nan	undef	undef	NA
CG15772	COS	chrX	S	2.52	0.323	0.0269	5.368	0.00501118	nan	nan	undef	nan	nan	undef	undef	NA
CG15929	5PP	chrX	S	2.52	0.234	0.3314	3.4409	0.096312	nan	nan	undef	nan	nan	undef	undef	NA
CG15771	5PP	chrX	S	2.52	0.3005	0.1463	1.8749	0.0780308	nan	nan	undef	nan	nan	undef	undef	0.176933
CG3086	5PP	chrX	S	2.52333	0.302	0.0426	2.1215	0.0200801	nan	nan	undef	nan	nan	undef	undef	NA
CG15770	5PP	chrX	S	2.53	0.233	0.3183	4.3956	0.0724133	nan	nan	undef	nan	nan	undef	undef	NA
CG15769	COS	chrX	S	2.53	NA	NA	NA	NA	nan	nan	undef	nan	nan	undef	undef	NA
CG15768	COS	chrX	S	2.53	NA	0.2588	1.3848	0.186886	nan	nan	undef	nan	nan	undef	undef	NA
CG3108	COS	chrX	S	2.53	0.3	0.3129	1.7776	0.176024	nan	nan	undef	nan	nan	undef	undef	NA
CG4064	COS	chrX	S	2.53	0.232	0.098	4.3767	0.0223913	nan	nan	undef	nan	nan	undef	undef	0.00071801
CG15767	COS	chrX	S	2.53	0.224	NA	NA	NA	nan	nan	undef	nan	nan	undef	undef	NA
CG12239	COS	chrX	S	2.53	0.208	0.8753	1.1627	0.752817	nan	nan	undef	nan	nan	undef	undef	0.0757492
CG15766	COS	chrX	S	2.53333	0.263	0.2767	3.6873	0.0750414	nan	nan	undef	nan	nan	undef	undef	NA
CG15765	EE	chrX	S	2.54	0.257	NA	NA	NA	nan	nan	undef	nan	nan	undef	undef	0.744927
CG11462	EE	chrX	S	2.54	0.179	NA	NA	NA	nan	nan	undef	nan	nan	undef	undef	NA
CG12729	COS	chrX	S	2.54	0.209	NA	NA	NA	nan	nan	undef	nan	nan	undef	undef	NA
CG15764	COS	chrX	S	2.55	0.218	NA	NA	NA	nan	nan	undef	nan	nan	undef	undef	0.0319093
CG3025	COS	chrX	S	2.55	0.289	0.2331	4.4359	0.0525485	nan	nan	undef	nan	nan	undef	undef	NA
CG3016	5PP	chrX	S	2.55	0.212	0.075	1.7427	0.0430367	nan	nan	undef	nan	nan	undef	undef	0.0142028
CG16721	5PP	chrX	S	2.55	0.297	0.2072	1.5789	0.131231	nan	nan	undef	nan	nan	undef	undef	0.0292342
CG4020	COS	chrX	S	2.55	0.254	0.109	1.4024	0.0777239	nan	nan	undef	nan	nan	undef	undef	0.50394
CG12236	EE	chrX	S	2.55	0.294	0.154	1.9113	0.0805734	nan	nan	undef	nan	nan	undef	undef	0.728921
CG3011	5PP	chrX	S	2.55	0.294	0.1542	2.4938	0.0618333	nan	nan	undef	nan	nan	undef	undef	0.0202656
CG3726	5PP	chrX	S	2.55667	0.28	0.2255	2.1779	0.10354	nan	nan	undef	nan	nan	undef	undef	NA
CG6048	COS	chrX	S	2.56	0.212	0.1837	1.4829	0.123879	nan	nan	undef	nan	nan	undef	undef	NA
CG6067	EE	chrX	S	2.56	0.239	NA	NA	NA	nan	nan	undef	nan	nan	undef	undef	0.707497
CG4790	EE	chrX	S	2.56	0.192	0.372	1.8166	0.204778	nan	nan	undef	nan	nan	undef	undef	NA
CG14447	SG	chrX	S	2.56667	0.244	0.1063	1.5697	0.0677199	nan	nan	undef	nan	nan	undef	undef	NA
CG5966	COS	chrX	S	2.57	0.244	0.0793	1.8683	0.042445	nan	nan	undef	nan	nan	undef	undef	0.601092
CG4336	5PP	chrX	S	2.58	0.268	0.6734	2.6979	0.249602	NA	NA	NA	NA	NA	NA	NA	NA
CG5941	5PP	chrX	S	2.58	0.304	0.0239	3.4546	0.00691831	NA	NA	NA	NA	NA	NA	NA	NA
CG5937	COS	chrX	S	2.58	0.2435	0.0528	5.2587	0.0100405	NA	NA	NA	NA	NA	NA	NA	0.0121817
CG5921	COS	chrX	S	2.58	0.1855	NA	NA	NA	NA	NA	NA	NA	NA	NA	NA	NA
CG5928	EE	chrX	S	2.58	0.216	0.3331	2.9402	0.113292	NA	NA	NA	NA	NA	NA	NA	NA
CG4690	EE	chrX	S	2.58	0.271	NA	NA	NA	NA	NA	NA	NA	NA	NA	NA	NA
CG4666	COS	chrX	S	2.58	0.321	NA	NA	NA	NA	NA	NA	NA	NA	NA	NA	0.424016
CG4660	COS	chrX	S	2.58	0.264	0.0937	1.8395	0.0509378	NA	NA	NA	NA	NA	NA	NA	NA
CG4317	5PP	chrX	S	2.59	0.255	NA	NA	NA	NA	NA	NA	NA	NA	NA	NA	NA
CG4320	COS	chrX	S	2.59	0.247	0.157	2.6352	0.059578	NA	NA	NA	NA	NA	NA	NA	NA
CG32750	CSS	chrX	S	2.61	0.203	NA	NA	NA	NA	NA	NA	NA	NA	NA	NA	NA
CG3599	5PP	chrX	S	2.61	0.212	0.3148	4.4175	0.071262	NA	NA	NA	NA	NA	NA	NA	NA
CG3595	5PP	chrX	S	2.61	0.328	0.0071	1.1919	0.00595688	NA	NA	NA	NA	NA	NA	NA	0.265023
CG14446	5PP	chrX	S	2.61	0.256	0.1003	1.6049	0.0624961	NA	NA	NA	NA	NA	NA	NA	0.61156
CG14445	COS	chrX	S	2.61	0.2465	0.1529	1.0701	0.142884	NA	NA	NA	NA	NA	NA	NA	NA
CG3585	COS	chrX	S	2.61667	0.267	0.073	2.4135	0.0302465	NA	NA	NA	NA	NA	NA	NA	NA
CG3780	COS	chrX	S	2.62	0.286	0.0273	1.3549	0.0201491	NA	NA	NA	NA	NA	NA	NA	0.113279
CG3781	5PI-EI	chrX	S	2.62	0.271	0.2234	1.7963	0.124367	NA	NA	NA	NA	NA	NA	NA	NA
CG12225	5PP	chrX	S	2.62	0.288	0.1012	3.4995	0.0289184	NA	NA	NA	NA	NA	NA	NA	NA
CG3458	5PP	chrX	S	2.62	0.309	0.0537	2.8518	0.0188302	NA	NA	NA	NA	NA	NA	NA	NA
CG15897	5PP	chrX	S	2.62	0.301	NA	NA	NA	NA	NA	NA	NA	NA	NA	NA	NA
CG15896	5PP	chrX	S	2.62	0.238	0.1594	2.6932	0.0591861	NA	NA	NA	NA	NA	NA	NA	NA
CG15892	5PP	chrX	S	2.62	0.304	NA	NA	NA	NA	NA	NA	NA	NA	NA	NA	NA
CG15891	5PP	chrX	S	2.62	0.224	0.2651	1.5737	0.168457	NA	NA	NA	NA	NA	NA	NA	NA
CG3815	5PP	chrX	S	2.62	0.279	0.1449	2.3729	0.0610645	NA	NA	NA	NA	NA	NA	NA	NA
CG12219	COS	chrX	S	2.62	0.249	NA	NA	NA	NA	NA	NA	NA	NA	NA	NA	NA
CG15894	SG	chrX	S	2.63	0.217	0.1665	1.866	0.0892283	NA	NA	NA	NA	NA	NA	NA	NA
CG3847	COS	chrX	S	2.63	0.332	NA	NA	NA	NA	NA	NA	NA	NA	NA	NA	NA
CG3446	5PP	chrX	S	2.63	0.274	0.0297	1.9108	0.0155432	NA	NA	NA	NA	NA	NA	NA	0.825578
CG3429	5PP	chrX	S	2.64	NA	0.4118	4.2559	0.0967598	NA	NA	NA	NA	NA	NA	NA	NA
CG3869	5PP	chrX	S	2.64	0.287333	0.0643	1.6386	0.0392408	NA	NA	NA	NA	NA	NA	NA	0.776835
CG3367	CSS	chrX	S	2.65	NA	0.1732	2.4143	0.0717392	NA	NA	NA	NA	NA	NA	NA	0.0631958
CG12543	CSS	chrX	S	2.66	NA	NA	NA	NA	NA	NA	NA	NA	NA	NA	NA	NA
CG3918	EE	chrX	S	2.66333	0.233	0.1925	1.7757	0.108408	NA	NA	NA	NA	NA	NA	NA	NA
CG3342	5PP	chrX	S	2.67	0.243	0.5388	4.212	0.12792	NA	NA	NA	NA	NA	NA	NA	NA
CG3926	5PP	chrX	S	2.67	0.279	0.0452	3.0883	0.0146359	NA	NA	NA	NA	NA	NA	NA	NA
CG3314	5PP	chrX	S	2.67	0.337	0.0133	1.358	0.00979381	NA	NA	NA	NA	NA	NA	NA	0.0204949
CG3929	5PP	chrX	S	2.67	0.241	0.057	4.3776	0.0130208	NA	NA	NA	NA	NA	NA	NA	NA
CG34417	SG	chrX	S	2.67333	0.2362	NA	NA	NA	NA	NA	NA	NA	NA	NA	NA	NA
CG17717	CSS	chrX	S	2.68	0.259	0.2551	3.8035	0.0670698	NA	NA	NA	NA	NA	NA	NA	0.0170954
CG10695	CSS	chrX	S	2.68	0.257	0.1857	1.9255	0.0964425	NA	NA	NA	NA	NA	NA	NA	NA
CG14444	CSS	chrX	S	2.68	0.232	NA	NA	NA	NA	NA	NA	NA	NA	NA	NA	NA
CG3973	SG	chrX	S	2.68333	0.195	0.1237	2.0003	0.0618407	NA	NA	NA	NA	NA	NA	NA	NA
CG14443	COS	chrX	S	2.68	0.206	NA	NA	NA	NA	NA	NA	NA	NA	NA	NA	NA
CG3226	5PP	chrX	S	2.69	0.313	0.1229	2.8738	0.0427657	NA	NA	NA	NA	NA	NA	NA	NA
CG3224	5PP	chrX	S	2.69	0.251	0.1288	3.4657	0.0371642	NA	NA	NA	NA	NA	NA	NA	0.0254845
CG3977	5PP	chrX	S	2.69	0.309	0.1224	1.6959	0.0721741	NA	NA	NA	NA	NA	NA	NA	NA
CG3198	5PP	chrX	S	2.69	0.255	0.1692	4.4004	0.038451	NA	NA	NA	NA	NA	NA	NA	NA
CG4039	5PP	chrX	S	2.69	0.279	0.0456	4.6391	0.00982949	NA	NA	NA	NA	NA	NA	NA	NA
CG3192	COS	chrX	S	2.69	0.324	0.1043	1.6456	0.0633811	NA	NA	NA	NA	NA	NA	NA	NA
CG4523	COS	chrX	S	2.69	0.287	0.1404	1.5787	0.0889339	NA	NA	NA	NA	NA	NA	NA	0.292266
CG3184	COS	chrX	S	2.69	0.268	0.2598	2.1166	0.122744	NA	NA	NA	NA	NA	NA	NA	NA
CG14442	5PP	chrX	S	2.69	0.246	NA	NA	NA	NA	NA	NA	NA	NA	NA	NA	0.447001
CG32741	5PP	chrX	S	2.69333	NA	NA	NA	NA	NA	NA	NA	NA	NA	NA	NA	NA
CG14440	5PP	chrX	S	2.69333	0.198	0.143	2.1733	0.0657986	NA	NA	NA	NA	NA	NA	NA	NA
CG14441	5PP	chrX	S	2.7	0.263	0.179	2.0773	0.0861695	NA	NA	NA	NA	NA	NA	NA	0.918223
CG3168	SG	chrX	S	2.7	0.279	0.072	2.1407	0.0336339	NA	NA	NA	NA	NA	NA	NA	0.00774338
CG3203	COS	chrX	S	2.7	0.304	0.0135	0.7524	0.0179426	NA	NA	NA	NA	NA	NA	NA	0.339837
CG14439	COS	chrX	S	2.7	0.294	0.0458	2.2404	0.0204428	NA	NA	NA	NA	NA	NA	NA	NA
CG14438	CSS	chrX	S	2.71	0.245	0.6402	3.5209	0.181829	NA	NA	NA	NA	NA	NA	NA	NA
CG14437	5PI-EI	chrX	S	2.71	0.255	0.0873	1.7733	0.0492302	NA	NA	NA	NA	NA	NA	NA	NA
CG3135	5PI-EI	chrX	S	2.71	0.3	0.0588	1.3554	0.043382	NA	NA	NA	NA	NA	NA	NA	0.302879
CG14436	COS	chrX	S	2.71	NA	NA	NA	NA	NA	NA	NA	NA	NA	NA	NA	NA
CG4532	5PP	chrX	S	2.71	0.253833	0.0393	2.0606	0.0190721	NA	NA	NA	NA	NA	NA	NA	0.185522
CG4536	COS	chrX	S	2.71667	0.306	NA	NA	NA	NA	NA	NA	NA	NA	NA	NA	NA
CG3075	5PP	chrX	S	2.72	0.307	0.1849	1.6889	0.10948	NA	NA	NA	NA	NA	NA	NA	0.219379
CG4542	5PP	chrX	S	2.72	0.255	0.1429	1.5243	0.0937479	NA	NA	NA	NA	NA	NA	NA	0.0364746
CG4547	COS	chrX	S	2.72	0.266	NA	NA	NA	NA	NA	NA	NA	NA	NA	NA	NA
CG32743	5PI-EI	chrX	S	2.72	0.262	0.2037	2.3136	0.0880446	NA	NA	NA	NA	NA	NA	NA	NA
CG12796	5PI-EI	chrX	S	2.72	0.256	0.1564	2.2805	0.0685815	NA	NA	NA	NA	NA	NA	NA	NA
CG14435	5PP	chrX	S	2.72	0.2615	NA	NA	NA	NA	NA	NA	NA	NA	NA	NA	0.633918
CG4557	5PP	chrX	S	2.72	0.28	0.1228	4.6083	0.0266476	NA	NA	NA	NA	NA	NA	NA	0.186774
CG3044	5PP	chrX	S	2.72	0.221	0.23	2.3157	0.099322	NA	NA	NA	NA	NA	NA	NA	NA
CG4558	5PP	chrX	S	2.72	0.2495	0.163	2.3153	0.0704012	NA	NA	NA	NA	NA	NA	NA	NA
CG14434	COS	chrX	S	2.72	0.252	0.1671	1.6118	0.103673	NA	NA	NA	NA	NA	NA	NA	NA
CG33692	CSS	chrX	S	2.72667	0.274	NA	NA	NA	NA	NA	NA	NA	NA	NA	NA	NA
CG33691	CSS	chrX	S	2.72667	0.228333	NA	NA	NA	NA	NA	NA	NA	NA	NA	NA	NA
CG4575	COS	chrX	S	2.74	0.265	NA	NA	NA	NA	NA	NA	NA	NA	NA	NA	NA
CG32732	5PP	chrX	S	2.74	0.261	0.312	3.9361	0.0792663	NA	NA	NA	NA	NA	NA	NA	0.000794212
CG14431	5PI-EI	chrX	S	2.74	0.234	NA	NA	NA	NA	NA	NA	NA	NA	NA	NA	NA
CG3040	COS	chrX	S	2.74	0.245	0.0748	1.4238	0.0525355	NA	NA	NA	NA	NA	NA	NA	0.0286178
CG14430	COS	chrX	S	2.74	0.247	0.1572	3.2178	0.0488533	NA	NA	NA	NA	NA	NA	NA	NA
CG2977	5PP	chrX	S	2.74667	0.227	0.1196	5.1961	0.0230173	NA	NA	NA	NA	NA	NA	NA	0.600326
CG3035	5PP	chrX	S	2.75	0.273	0.0101	1.574	0.00641677	NA	NA	NA	NA	NA	NA	NA	NA
CG32736	5PP	chrX	S	2.75	0.373	0.0528	0.8095	0.0652254	NA	NA	NA	NA	NA	NA	NA	NA
CG3032	5PP	chrX	S	2.75	0.236	0.21	3.9925	0.0525986	NA	NA	NA	NA	NA	NA	NA	NA
CG4593	5PP	chrX	S	2.75	0.289	0.0584	3.3971	0.0171911	NA	NA	NA	NA	NA	NA	NA	NA
CG12541	COS	chrX	S	2.75	0.2095	0.1238	1.3173	0.0939801	NA	NA	NA	NA	NA	NA	NA	NA
CG14427	COS	chrX	S	2.75	0.268	0.1951	3.3133	0.0588839	NA	NA	NA	NA	NA	NA	NA	0.337401
CG14426	CSS	chrX	S	2.75	0.241	NA	NA	NA	NA	NA	NA	NA	NA	NA	NA	NA
CG18350	SG	chrX	S	2.76	0.255857	NA	NA	NA	NA	NA	NA	NA	NA	NA	NA	NA
CG14425	SG	chrX	S	2.76	0.258	NA	NA	NA	NA	NA	NA	NA	NA	NA	NA	NA
CG4615	COS	chrX	S	2.76	0.257	0.0781	1.7444	0.0447718	NA	NA	NA	NA	NA	NA	NA	NA
CG4617	5PP	chrX	S	2.76	0.253	0.2667	2.1357	0.124877	NA	NA	NA	NA	NA	NA	NA	NA
CG8300	5PP	chrX	S	2.76	0.28	0.1851	1.602	0.115543	NA	NA	NA	NA	NA	NA	NA	NA
CG4626	EE	chrX	S	2.76	0.223	0.1257	2.4032	0.0523053	NA	NA	NA	NA	NA	NA	NA	0.171924
CG9650	SG	chrX	S	2.78333	0.2725	NA	NA	NA	NA	NA	NA	NA	NA	NA	NA	NA
CG1958	COS	chrX	S	2.79	0.186	0.6838	2.179	0.313814	NA	NA	NA	NA	NA	NA	NA	0.610897
CG1677	5PP	chrX	S	2.79	0.234	NA	NA	NA	NA	NA	NA	NA	NA	NA	NA	NA
CG2059	5PP	chrX	S	2.79	0.194	0.2456	3.8946	0.0630617	NA	NA	NA	NA	NA	NA	NA	NA
CG1659	COS	chrX	S	2.79	0.251	0.108	1.4518	0.0743904	NA	NA	NA	NA	NA	NA	NA	0.115287
CG9653	COS	chrX	S	2.8	0.245	NA	NA	NA	NA	NA	NA	NA	NA	NA	NA	NA
CG2079	5PP	chrX	S	2.8	0.22	0.1579	1.8657	0.0846331	NA	NA	NA	NA	NA	NA	NA	NA
CG18155	COS	chrX	S	2.8	0.199	NA	NA	NA	NA	NA	NA	NA	NA	NA	NA	0.000148883
CG1435	COS	chrX	S	2.8	0.2945	0.0814	0.8424	0.0966287	NA	NA	NA	NA	NA	NA	NA	NA
CG15034	COS	chrX	S	2.8	0.176	NA	NA	NA	NA	NA	NA	NA	NA	NA	NA	0.779335
CG1999	COS	chrX	S	2.80333	0.158	NA	NA	NA	NA	NA	NA	NA	NA	NA	NA	0.790376
CG15033	SG	chrX	S	2.81	0.23	0.1934	3.408	0.0567488	NA	NA	NA	NA	NA	NA	NA	NA
CG32727	COS	chrX	S	2.81	0.166	NA	NA	NA	NA	NA	NA	NA	NA	NA	NA	NA
CG34337	COS	chrX	S	2.81	0.248	NA	NA	NA	NA	NA	NA	NA	NA	NA	NA	NA
CG15036	COS	chrX	S	2.82	0.164	NA	NA	NA	NA	NA	NA	NA	NA	NA	NA	0.705565
CG32726	COS	chrX	S	2.82	0.261	NA	NA	NA	NA	NA	NA	NA	NA	NA	NA	NA
CG11368	SG	chrX	S	2.82	0.189	NA	NA	NA	NA	NA	NA	NA	NA	NA	NA	NA
CG32719	SG	chrX	S	2.83	0.179	NA	NA	NA	NA	NA	NA	NA	NA	NA	NA	NA
CG32720	SG	chrX	S	2.83	0.188	NA	NA	NA	NA	NA	NA	NA	NA	NA	NA	NA
CG11369	COS	chrX	S	2.84	0.179	0.5494	4.4694	0.122925	NA	NA	NA	NA	NA	NA	NA	NA
CG12689	COS	chrX	S	2.84	0.146	NA	NA	NA	NA	NA	NA	NA	NA	NA	NA	0.461167
CG11387	SG	chrX	S	2.84667	0.265667	NA	NA	NA	NA	NA	NA	NA	NA	NA	NA	NA
CG12690	SG	chrX	S	2.86	0.223	NA	NA	NA	NA	NA	NA	NA	NA	NA	NA	0.119445
CG15478	COS	chrX	S	2.86	0.244	NA	NA	NA	NA	NA	NA	NA	NA	NA	NA	NA
CG12153	COS	chrX	S	2.86	0.234	0.1838	4.7233	0.0389135	NA	NA	NA	NA	NA	NA	NA	NA
CG32721	5PP	chrX	S	2.86	0.221	0.0289	2.8552	0.0101219	NA	NA	NA	NA	NA	NA	NA	NA
CG12155	5PP	chrX	S	2.86	0.313	0.1169	4.0497	0.0288663	NA	NA	NA	NA	NA	NA	NA	NA
CG12151	5PP	chrX	S	2.86	0.271	0.0979	1.4905	0.0656827	NA	NA	NA	NA	NA	NA	NA	NA
CG12156	5PP	chrX	S	2.86	0.268	0.0164	2.4145	0.0067923	NA	NA	NA	NA	NA	NA	NA	0.0625188
CG12663	CSS	chrX	S	2.87	0.192	0.3429	2.0273	0.169141	NA	NA	NA	NA	NA	NA	NA	NA
CG34338	CSS	chrX	S	2.87	0.187	NA	NA	NA	NA	NA	NA	NA	NA	NA	NA	NA
CG32718	CSS	chrX	S	2.87	0.234	NA	NA	NA	NA	NA	NA	NA	NA	NA	NA	NA
CG10920	COS	chrX	S	2.88	0.217	NA	NA	NA	NA	NA	NA	NA	NA	NA	NA	NA
CG15326	COS	chrX	S	2.88	0.199	0.1773	1.5513	0.114291	NA	NA	NA	NA	NA	NA	NA	NA
CG2175	5PP	chrX	S	2.88	0.223667	0.383	4.6725	0.081969	NA	NA	NA	NA	NA	NA	NA	NA
CG15324	5PP	chrX	S	2.88333	0.171	0.2415	2.0866	0.115739	NA	NA	NA	NA	NA	NA	NA	0.139234
CG15327	5PP	chrX	S	2.89	NA	0.2627	1.7594	0.149312	NA	NA	NA	NA	NA	NA	NA	NA
CG15325	5PP	chrX	S	2.89	0.223	0.1844	2.7939	0.0660009	NA	NA	NA	NA	NA	NA	NA	NA
CG17256	COS	chrX	S	2.89	0.219	0.1273	4.5966	0.0276944	NA	NA	NA	NA	NA	NA	NA	NA
CG18624	5PP	chrX	S	2.89	0.233	0.0878	2.6703	0.0328802	NA	NA	NA	NA	NA	NA	NA	0.74641
CG1422	5PP	chrX	S	2.89	0.266	0.0876	2.6039	0.0336418	NA	NA	NA	NA	NA	NA	NA	NA
CG10944	5PP	chrX	S	2.89	0.337	0.0249	2.5508	0.00976164	NA	NA	NA	NA	NA	NA	NA	0.828053
CG1430	5PP	chrX	S	2.89	0.275	0.0621	2.7705	0.0224147	NA	NA	NA	NA	NA	NA	NA	NA
CG10946	5PP	chrX	S	2.89	0.23	0.0393	1.9284	0.0203796	NA	NA	NA	NA	NA	NA	NA	NA
CG1514	COS	chrX	S	2.89	0.253	0.0709	3.0535	0.0232193	NA	NA	NA	NA	NA	NA	NA	NA
CG15329	5PP	chrX	S	2.89	0.232	0.2947	1.6173	0.182217	NA	NA	NA	NA	NA	NA	NA	0.0839691
CG1515	5PP	chrX	S	2.89	0.287	0.0286	1.7298	0.0165337	NA	NA	NA	NA	NA	NA	NA	0.707002
CG10777	COS	chrX	S	2.89	0.285	0.1171	2.8027	0.0417811	NA	NA	NA	NA	NA	NA	NA	0.281198
CG10778	5PP	chrX	S	2.89	0.259	0.1284	1.9574	0.0655972	NA	NA	NA	NA	NA	NA	NA	NA
CG1530	5PI-EI	chrX	S	2.89	0.247	NA	NA	NA	NA	NA	NA	NA	NA	NA	NA	NA
CG1531	5PP	chrX	S	2.9	0.253	NA	NA	NA	NA	NA	NA	NA	NA	NA	NA	0.0106715
CG15330	5PP	chrX	S	2.9	0.214	NA	NA	NA	NA	NA	NA	NA	NA	NA	NA	NA
CG2212	EE	chrX	S	2.9	0.266	0.1702	3.4868	0.0488127	NA	NA	NA	NA	NA	NA	NA	0.366412
CG1543	5PI-EI	chrX	S	2.90667	0.303	NA	NA	NA	NA	NA	NA	NA	NA	NA	NA	0.100838
CG2233	CSS	chrX	S	2.91	0.24	0.4601	2.0133	0.22853	NA	NA	NA	NA	NA	NA	NA	0.109122
CG2252	SG	chrX	S	2.91	0.2468	NA	NA	NA	NA	NA	NA	NA	NA	NA	NA	0.760246
CG1560	COS	chrX	S	2.91	0.29	NA	NA	NA	NA	NA	NA	NA	NA	NA	NA	NA
CG2253	5PP	chrX	S	2.91	0.281	0.114	2.5459	0.0447779	NA	NA	NA	NA	NA	NA	NA	NA
CG2256	COS	chrX	S	2.92	0.272	0.1398	1.8631	0.0750362	NA	NA	NA	NA	NA	NA	NA	NA
CG2259	5PP	chrX	S	2.92	0.289	0.0524	4.0455	0.0129527	NA	NA	NA	NA	NA	NA	NA	0.534504
CG1575	5PP	chrX	S	2.92	0.248	0.214	3.1052	0.0689167	NA	NA	NA	NA	NA	NA	NA	NA
CG2260	EE	chrX	S	2.92	0.291	0.1415	3.5057	0.0403628	NA	NA	NA	NA	NA	NA	NA	NA
CG15335	5PI-EI	chrX	S	2.92	0.23	0.0588	1.6217	0.0362582	NA	NA	NA	NA	NA	NA	NA	0.691314
CG2116	5PI-EI	chrX	S	2.92	0.331	0.2724	4.2393	0.0642559	NA	NA	NA	NA	NA	NA	NA	NA
CG10958	5PI-EI	chrX	S	2.92	0.271	0.1526	4.4705	0.0341349	NA	NA	NA	NA	NA	NA	NA	NA
CG2120	COS	chrX	S	2.92	0.231	NA	NA	NA	NA	NA	NA	NA	NA	NA	NA	NA
CG17982	COS	chrX	S	2.92	0.187	0.4181	2.9345	0.142477	NA	NA	NA	NA	NA	NA	NA	0.00459737
CG2263	5PP	chrX	S	2.92	0.278	0.0906	1.7574	0.0515534	NA	NA	NA	NA	NA	NA	NA	NA
CG2129	5PP	chrX	S	2.92	0.321	0.2377	2.2347	0.106368	NA	NA	NA	NA	NA	NA	NA	NA
CG15336	COS	chrX	S	2.92333	0.262	0.2178	3.1917	0.0682395	NA	NA	NA	NA	NA	NA	NA	0.390136
CG10959	COS	chrX	S	2.93	0.287	0.2535	4.0405	0.0627398	NA	NA	NA	NA	NA	NA	NA	NA
CG18262	5PP	chrX	S	2.93	0.325	0.2319	4.1194	0.0562946	NA	NA	NA	NA	NA	NA	NA	NA
CG10961	5PP	chrX	S	2.93	0.246	0.132	2.2285	0.0592327	NA	NA	NA	NA	NA	NA	NA	NA
CG1583	5PP	chrX	S	2.93	0.263	0.2705	3.6079	0.0749744	NA	NA	NA	NA	NA	NA	NA	0.0167694
CG15337	EE	chrX	S	2.93	0.19	0.5507	4.176	0.131873	NA	NA	NA	NA	NA	NA	NA	NA
CG10761	EE	chrX	S	2.93	0.227	0.4002	1.9473	0.205515	NA	NA	NA	NA	NA	NA	NA	0.68046
CG10759	COS	chrX	S	2.93	0.255	NA	NA	NA	NA	NA	NA	NA	NA	NA	NA	NA
CG2278	COS	chrX	S	2.93	0.245	0.1147	3.0958	0.0370502	NA	NA	NA	NA	NA	NA	NA	NA
CG2272	5PP	chrX	S	2.93	0.255	NA	NA	NA	NA	NA	NA	NA	NA	NA	NA	NA
CG2147	COS	chrX	S	2.94	0.202	0.597	0.9736	0.613188	NA	NA	NA	NA	NA	NA	NA	NA
CG10964	5PI-EI	chrX	S	2.94	0.234	0.1303	1.7556	0.0742196	NA	NA	NA	NA	NA	NA	NA	0.314055
CG2286	5PP	chrX	S	2.94	0.303	0.0531	2.7109	0.0195876	NA	NA	NA	NA	NA	NA	NA	0.0638178
CG1632	5PP	chrX	S	2.94	0.262	0.0738	1.9926	0.037037	NA	NA	NA	NA	NA	NA	NA	NA
CG10965	COS	chrX	S	2.94	0.252	0.2688	1.7603	0.152701	NA	NA	NA	NA	NA	NA	NA	NA
CG15343	5PP	chrX	S	2.94	0.284	0.1983	3.641	0.0544631	NA	NA	NA	NA	NA	NA	NA	NA
CG1636	5PP	chrX	S	2.94	0.272	NA	NA	NA	NA	NA	NA	NA	NA	NA	NA	0.313351
CG1387	COS	chrX	S	2.96	0.208	NA	NA	NA	NA	NA	NA	NA	NA	NA	NA	NA
CG15345	5PP	chrX	S	2.96	0.233	NA	NA	NA	NA	NA	NA	NA	NA	NA	NA	NA
CG10555	5PP	chrX	S	2.96	0.29	NA	NA	NA	NA	NA	NA	NA	NA	NA	NA	0.74503
CG11190	COS	chrX	S	2.96	0.243	0.1284	3.7651	0.0341027	NA	NA	NA	NA	NA	NA	NA	0.0683871
CG32711	COS	chrX	S	2.96	0.267	NA	NA	NA	NA	NA	NA	NA	NA	NA	NA	NA
CG18009	COS	chrX	S	2.96	0.249	NA	NA	NA	NA	NA	NA	NA	NA	NA	NA	0.88633
CG32712	COS	chrX	S	2.97	0.295	NA	NA	NA	NA	NA	NA	NA	NA	NA	NA	NA
CG12125	5PP	chrX	S	2.97	0.276	0.0522	1.8833	0.0277173	NA	NA	NA	NA	NA	NA	NA	NA
CG1440	5PP	chrX	S	2.97	0.29	0.076	2.775	0.0273874	NA	NA	NA	NA	NA	NA	NA	0.800676
CG12123	COS	chrX	S	2.97	0.26	NA	NA	NA	NA	NA	NA	NA	NA	NA	NA	NA
CG11202	COS	chrX	S	2.97	0.306	0.1512	2.3034	0.0656421	NA	NA	NA	NA	NA	NA	NA	0.812492
CG15347	5PP	chrX	S	2.97	0.274	0.2782	3.4226	0.0812832	NA	NA	NA	NA	NA	NA	NA	0.0498877
CG1474	5PP	chrX	S	2.97	0.208	0.1635	1.9307	0.0846843	NA	NA	NA	NA	NA	NA	NA	0.241009
CG12117	EE	chrX	S	2.97	0.22	0.1638	1.8061	0.0906927	NA	NA	NA	NA	NA	NA	NA	NA
CG12116	5PP	chrX	S	2.97	0.221	0.2172	1.5823	0.137269	NA	NA	NA	NA	NA	NA	NA	0.241486
CG33962	5PP	chrX	S	2.97	0.2795	0.1556	3.4868	0.0446254	NA	NA	NA	NA	NA	NA	NA	NA
CG15350	5PI-EI	chrX	S	2.97	0.213	0.1925	4.2675	0.0451084	NA	NA	NA	NA	NA	NA	NA	NA
CG15351	5PI-EI	chrX	S	2.97	0.245	0.255	2.0428	0.124829	NA	NA	NA	NA	NA	NA	NA	0.254197
CG1478	5PI-EI	chrX	S	2.97	0.272	0.0644	1.4088	0.0457127	NA	NA	NA	NA	NA	NA	NA	NA
CG11213	5PI-EI	chrX	S	2.97	0.29	0.1332	1.0609	0.125554	NA	NA	NA	NA	NA	NA	NA	NA
CG12743	COS	chrX	S	2.97	0.242	NA	NA	NA	NA	NA	NA	NA	NA	NA	NA	0.499889
CG1634	5PI-EI	chrX	S	2.98	0.261333	0.0699	4.8836	0.0143132	NA	NA	NA	NA	NA	NA	NA	0.718641
CG11219	5PI-EI	chrX	S	2.98	0.201	NA	NA	NA	NA	NA	NA	NA	NA	NA	NA	0.0423837
CG12113	5PP	chrX	S	2.98	0.244	0.115	4.9293	0.0233299	NA	NA	NA	NA	NA	NA	NA	NA
CG12112	5PP	chrX	S	2.98	0.205	0.6128	2.0765	0.295112	NA	NA	NA	NA	NA	NA	NA	NA
CG11265	5PP	chrX	S	2.98	0.2745	NA	NA	NA	NA	NA	NA	NA	NA	NA	NA	0.0148398
CG12111	COS	chrX	S	2.98	0.314	0.0149	3.1474	0.00473407	NA	NA	NA	NA	NA	NA	NA	NA
CG2056	5PP	chrX	S	2.98	0.259	0.2342	1.7928	0.130634	NA	NA	NA	NA	NA	NA	NA	NA
CG12065	5PP	chrX	S	2.98667	0.251333	0.0375	2.0273	0.0184975	NA	NA	NA	NA	NA	NA	NA	0.049938
CG12081	EE	chrX	S	2.99	0.278	0.0631	4.0342	0.0156413	NA	NA	NA	NA	NA	NA	NA	NA
CG12659	EE	chrX	S	2.99	0.253	0.1258	3.4446	0.0365209	NA	NA	NA	NA	NA	NA	NA	NA
CG12737	COS	chrX	S	2.99	0.2725	NA	NA	NA	NA	NA	NA	NA	NA	NA	NA	NA
CG12109	COS	chrX	S	2.99	0.267	0.327	4.7297	0.0691376	NA	NA	NA	NA	NA	NA	NA	NA
CG12154	SG	chrX	S	2.99333	0.273	NA	NA	NA	NA	NA	NA	NA	NA	NA	NA	NA
CG12772	COS	chrX	S	3	0.243	0.2516	4.6536	0.0540657	NA	NA	NA	NA	NA	NA	NA	NA
CG11284	EE	chrX	S	3	0.308	0.0238	2.5825	0.00921588	NA	NA	NA	NA	NA	NA	NA	0.446596
CG12108	5PP	chrX	S	3	0.281	0.2318	3.9144	0.0592172	NA	NA	NA	NA	NA	NA	NA	NA
CG1795	5PP	chrX	S	3	0.217	NA	NA	NA	NA	NA	NA	NA	NA	NA	NA	NA
CG11294	COS	chrX	S	3	0.235	0.1027	1.9331	0.0531271	NA	NA	NA	NA	NA	NA	NA	0.0197562
CG2004	5PP	chrX	S	3	0.318	0.119	4.5386	0.0262195	NA	NA	NA	NA	NA	NA	NA	NA
CG1785	5PP	chrX	S	3	0.283	0.1343	1.7735	0.075726	NA	NA	NA	NA	NA	NA	NA	NA
CG1994	5PP	chrX	S	3	0.273	0.0586	3.75	0.0156267	NA	NA	NA	NA	NA	NA	NA	NA
CG1789	5PP	chrX	S	3	0.284	0.1696	3.429	0.0494605	NA	NA	NA	NA	NA	NA	NA	NA
CG11354	SG	chrX	S	3.01333	0.253	0.0068	0.7546	0.0090114	NA	NA	NA	NA	NA	NA	NA	NA
CG32710	SG	chrX	S	3.02	0.199	NA	NA	NA	NA	NA	NA	NA	NA	NA	NA	NA
CG12075	SG	chrX	S	3.02	0.209	NA	NA	NA	NA	NA	NA	NA	NA	NA	NA	NA
CG10648	5PP	chrX	S	3.03	0.305	0.0998	3.6973	0.0269927	NA	NA	NA	NA	NA	NA	NA	NA
CG1871	5PP	chrX	S	3.03	0.383	0.0171	0.8671	0.0197209	NA	NA	NA	NA	NA	NA	NA	0.0255164
CG15352	5PP	chrX	S	3.03	0.266	0.1677	2.5406	0.066008	NA	NA	NA	NA	NA	NA	NA	0.0818903
CG12662	5PI-EI	chrX	S	3.04	0.25	0.1097	3.5218	0.0311488	NA	NA	NA	NA	NA	NA	NA	0.544977
CG15364	5PI-EI	chrX	S	3.05	0.208	NA	NA	NA	NA	NA	NA	NA	NA	NA	NA	NA
CG33224	5PP	chrX	S	3.05	0.228	NA	NA	NA	NA	NA	NA	NA	NA	NA	NA	NA
CG4040	COS	chrX	S	3.05	0.293	NA	NA	NA	NA	NA	NA	NA	NA	NA	NA	0.5084
CG15365	COS	chrX	S	3.05	0.276	NA	NA	NA	NA	NA	NA	NA	NA	NA	NA	0.87287
CG10970	COS	chrX	S	3.05	0.301	0.2407	2.3332	0.103163	NA	NA	NA	NA	NA	NA	NA	NA
CG15366	COS	chrX	S	3.05	0.244	NA	NA	NA	NA	NA	NA	NA	NA	NA	NA	NA
CG7246	5PP	chrX	S	3.05	0.251	0.1137	4.3688	0.0260255	NA	NA	NA	NA	NA	NA	NA	NA
CG32707	5PP	chrX	S	3.05	0.234	0.1089	2.2692	0.0479905	NA	NA	NA	NA	NA	NA	NA	NA
CG7033	COS	chrX	S	3.05	0.351	0.0377	1.3765	0.0273883	NA	NA	NA	NA	NA	NA	NA	0.0968693
CG8264	5PP	chrX	S	3.05	0.266	0.0419	1.6756	0.025006	NA	NA	NA	NA	NA	NA	NA	0.165699
CG7039	5PP	chrX	S	3.05	0.331	0.0293	3.5445	0.00826633	NA	NA	NA	NA	NA	NA	NA	NA
CG9113	COS	chrX	S	3.05667	0.246	NA	NA	NA	NA	NA	NA	NA	NA	NA	NA	0.157193
CG12664	SG	chrX	S	3.06	0.215	0.4256	1.8159	0.234374	NA	NA	NA	NA	NA	NA	NA	NA
CG7065	COS	chrX	S	3.06	0.265	0.3417	2.021	0.169075	NA	NA	NA	NA	NA	NA	NA	NA
CG8971	5PP	chrX	S	3.06	0.246	0.1258	1.778	0.0707537	NA	NA	NA	NA	NA	NA	NA	NA
CG11042	COS	chrX	S	3.06	0.216	NA	NA	NA	NA	NA	NA	NA	NA	NA	NA	NA
CG9022	5PP	chrX	S	3.06	0.338	0.0541	4.1461	0.0130484	NA	NA	NA	NA	NA	NA	NA	0.0301023
CG15367	5PP	chrX	S	3.06	0.3	0.3713	2.7589	0.134583	NA	NA	NA	NA	NA	NA	NA	NA
CG9034	COS	chrX	S	3.06	0.299	0.0558	1.8757	0.0297489	NA	NA	NA	NA	NA	NA	NA	0.899325
CG9060	5PP	chrX	S	3.06	0.255	0.1182	1.9021	0.0621418	NA	NA	NA	NA	NA	NA	NA	NA
CG12218	5PP	chrX	S	3.06	0.286	0.1362	4.8675	0.0279815	NA	NA	NA	NA	NA	NA	NA	0.0670492
CG12115	5PP	chrX	S	3.06	0.245	0.5156	1.3915	0.370535	NA	NA	NA	NA	NA	NA	NA	NA
CG12057	5PP	chrX	S	3.07	0.338	0.1439	1.4393	0.0999792	NA	NA	NA	NA	NA	NA	NA	0.601549
CG12056	COS	chrX	S	3.07	0.308	0.1931	1.5338	0.125896	NA	NA	NA	NA	NA	NA	NA	NA
CG12106	EE	chrX	S	3.07	0.279	0.1911	1.5962	0.119722	NA	NA	NA	NA	NA	NA	NA	NA
CG12118	5PI-EI	chrX	S	3.07	0.247	0.3385	2.3373	0.144825	NA	NA	NA	NA	NA	NA	NA	0.257811
CG2194	COS	chrX	S	3.07	0.283	NA	NA	NA	NA	NA	NA	NA	NA	NA	NA	0.287129
CG12665	COS	chrX	S	3.07	0.22	0.2128	2.1347	0.0996861	NA	NA	NA	NA	NA	NA	NA	NA
CG15368	COS	chrX	S	3.07	0.33	0.4427	3.1904	0.13876	NA	NA	NA	NA	NA	NA	NA	0.187852
CG15369	COS	chrX	S	3.07	0.24	0.3379	1.8673	0.180956	NA	NA	NA	NA	NA	NA	NA	NA
CG12120	COS	chrX	S	3.07	0.302	NA	NA	NA	NA	NA	NA	NA	NA	NA	NA	NA
CG15370	COS	chrX	S	3.07	0.26	0.2233	2.8664	0.0779026	NA	NA	NA	NA	NA	NA	NA	0.170093
CG15371	EE	chrX	S	3.07	0.251	0.2217	2.7619	0.0802708	NA	NA	NA	NA	NA	NA	NA	0.249783
CG12121	EE	chrX	S	3.07	0.291	0.1832	3.7297	0.0491192	NA	NA	NA	NA	NA	NA	NA	0.314439
CG32704	COS	chrX	S	3.07	0.239	0.154	2.2593	0.0681627	NA	NA	NA	NA	NA	NA	NA	NA
CG12124	5PP	chrX	S	3.07	0.234	0.3904	2.1266	0.183579	NA	NA	NA	NA	NA	NA	NA	NA
CG12058	5PP	chrX	S	3.07	0.28	0.2164	4.4357	0.048786	NA	NA	NA	NA	NA	NA	NA	NA
CG12127	5PP	chrX	S	3.07	0.225	0.0955	2.0954	0.045576	NA	NA	NA	NA	NA	NA	NA	NA
CG15793	5PP	chrX	S	3.07	0.285	0.0242	1.7817	0.0135825	NA	NA	NA	NA	NA	NA	NA	NA
CG17754	COS	chrX	S	3.07	0.275667	0.0229	2.0748	0.0110372	NA	NA	NA	NA	NA	NA	NA	NA
CG15797	COS	chrX	S	3.07	0.283	0.0881	2.8287	0.031145	NA	NA	NA	NA	NA	NA	NA	NA
CG32703	COS	chrX	S	3.07	0.258	0.2483	2.1474	0.115628	NA	NA	NA	NA	NA	NA	NA	0.0368078
CG17440	COS	chrX	S	3.07	0.268	NA	NA	NA	NA	NA	NA	NA	NA	NA	NA	0.887681
CG17446	5PP	chrX	S	3.07333	0.262	0.0994	4.3197	0.0230109	NA	NA	NA	NA	NA	NA	NA	NA
CG16892	5PP	chrX	S	3.08	0.29	0.1047	2.393	0.0437526	NA	NA	NA	NA	NA	NA	NA	0.683869
CG1689	5PP	chrX	S	3.08	0.282	NA	NA	NA	NA	NA	NA	NA	NA	NA	NA	NA
CG12135	5PP	chrX	S	3.08	0.321	0.0759	3.6685	0.0206897	NA	NA	NA	NA	NA	NA	NA	NA
CG12149	5PP	chrX	S	3.08	0.27	0.088	1.8959	0.046416	NA	NA	NA	NA	NA	NA	NA	NA
CG34449	CSS	chrX	S	3.08333	0.277333	NA	NA	NA	NA	NA	NA	NA	NA	NA	NA	NA
CG34450	COS	chrX	S	3.08	0.216	NA	NA	NA	NA	NA	NA	NA	NA	NA	NA	NA
CG17252	SG	chrX	S	3.09	0.233	0.0453	2.9506	0.0153528	NA	NA	NA	NA	NA	NA	NA	NA
CG34352	SG	chrX	S	3.09	0.279	NA	NA	NA	NA	NA	NA	NA	NA	NA	NA	NA
CG34339	SG	chrX	S	3.09667	0.256	NA	NA	NA	NA	NA	NA	NA	NA	NA	NA	NA
CG34028	112	chrX	S	3.1	0.198	NA	NA	NA	NA	NA	NA	NA	NA	NA	NA	NA
CG34026	5PI-EI	chrX	S	3.11	0.254	NA	NA	NA	NA	NA	NA	NA	NA	NA	NA	NA
CG32701	5PP	chrX	S	3.11	0.288	0.0247	1.4123	0.0174892	NA	NA	NA	NA	NA	NA	NA	0.683078
CG15317	COS	chrX	S	3.11	0.202	0.6254	2.4157	0.25889	NA	NA	NA	NA	NA	NA	NA	NA
CG32702	COS	chrX	S	3.11	0.234	0.2483	5.7713	0.0430232	NA	NA	NA	NA	NA	NA	NA	NA
CG32699	COS	chrX	S	3.11	0.2325	0.0939	1.3917	0.0674714	NA	NA	NA	NA	NA	NA	NA	NA
CG3002	EE	chrX	S	3.11	0.273	0.17	2.3221	0.0732096	NA	NA	NA	NA	NA	NA	NA	NA
CG3004	EE	chrX	S	3.11	0.286	0.0521	3.8956	0.0133741	NA	NA	NA	NA	NA	NA	NA	NA
CG12141	5PP	chrX	S	3.11667	0.3125	0.0738	1.9549	0.0377513	NA	NA	NA	NA	NA	NA	NA	NA
CG3003	5PP	chrX	S	3.12	0.248	0.1817	1.5941	0.113983	NA	NA	NA	NA	NA	NA	NA	NA
CG32697	SG	chrX	S	3.12	0.246167	0.101	0.7136	0.141536	NA	NA	NA	NA	NA	NA	NA	0.685646
CG3106	SG	chrX	S	3.12	0.289	0.1437	1.789	0.0803242	NA	NA	NA	NA	NA	NA	NA	NA
CG15321	COS	chrX	S	3.12	0.241	NA	NA	NA	NA	NA	NA	NA	NA	NA	NA	0.05205
CG12653	COS	chrX	S	3.12667	0.255	NA	NA	NA	NA	NA	NA	NA	NA	NA	NA	0.0784943
CG1343	SG	chrX	S	3.13	0.294	0.1043	1.7755	0.058744	NA	NA	NA	NA	NA	NA	NA	NA
CG1354	SG	chrX	S	3.13	0.3355	0.0274	3.1308	0.00875176	NA	NA	NA	NA	NA	NA	NA	0.638126
CG2045	COS	chrX	S	3.14	0.252	0.2416	3.9955	0.060468	NA	NA	NA	NA	NA	NA	NA	0.619996
CG15245	COS	chrX	S	3.14	NA	0.2072	2.9765	0.069612	NA	NA	NA	NA	NA	NA	NA	NA
CG32696	COS	chrX	S	3.14667	NA	NA	NA	NA	NA	NA	NA	NA	NA	NA	NA	NA
CG32695	COS	chrX	S	3.15	0.225	NA	NA	NA	NA	NA	NA	NA	NA	NA	NA	NA
CG15247	5PP	chrX	S	3.15	0.191	0.1814	3.5043	0.051765	NA	NA	NA	NA	NA	NA	NA	NA
CG1468	5PP	chrX	S	3.15	0.219	0.5813	2.1024	0.276494	NA	NA	NA	NA	NA	NA	NA	0.823306
CG9686	COS	chrX	S	3.15	0.231	0.0881	2.6463	0.0332918	NA	NA	NA	NA	NA	NA	NA	0.107916
CG9689	COS	chrX	S	3.15	0.237	0.3337	3.4479	0.0967835	NA	NA	NA	NA	NA	NA	NA	0.0453806
CG9691	COS	chrX	S	3.15	0.233	0.1619	3.0044	0.0538876	NA	NA	NA	NA	NA	NA	NA	0.061067
CG15249	COS	chrX	S	3.15	0.2185	NA	NA	NA	NA	NA	NA	NA	NA	NA	NA	NA
CG1986	SG	chrX	S	3.15	0.219	0.1123	1.9777	0.0567831	NA	NA	NA	NA	NA	NA	NA	NA
CG15250	5PI-EI	chrX	S	3.16	0.267	0.1532	4.1132	0.0372459	NA	NA	NA	NA	NA	NA	NA	NA
CG15251	COS	chrX	S	3.16	0.225	0.0686	1.6684	0.0411172	NA	NA	NA	NA	NA	NA	NA	NA
CG15252	COS	chrX	S	3.16	0.1945	0.2774	2.3795	0.116579	NA	NA	NA	NA	NA	NA	NA	NA
CG32694	SG	chrX	S	3.16	0.24875	0.4462	2.148	0.207728	NA	NA	NA	NA	NA	NA	NA	0.83036
CG33557	CSS	chrX	S	3.16	0.174	NA	NA	NA	NA	NA	NA	NA	NA	NA	NA	NA
CG2990	CSS	chrX	S	3.16	0.218	NA	NA	NA	NA	NA	NA	NA	NA	NA	NA	NA
CG2989	CSS	chrX	S	3.16	0.245	NA	NA	NA	NA	NA	NA	NA	NA	NA	NA	0.0189021
CG15314	COS	chrX	S	3.16	0.276	NA	NA	NA	NA	NA	NA	NA	NA	NA	NA	0.0123227
CG15313	COS	chrX	S	3.16	0.211	NA	NA	NA	NA	NA	NA	NA	NA	NA	NA	NA
CG32693	COS	chrX	S	3.17	0.213	0.4571	2.0121	0.227176	NA	NA	NA	NA	NA	NA	NA	NA
CG32685	5PP	chrX	S	3.17	0.236	0.4853	5.5082	0.088105	NA	NA	NA	NA	NA	NA	NA	0.352161
CG2972	5PP	chrX	S	3.17	0.313	0.1382	4.0957	0.0337427	NA	NA	NA	NA	NA	NA	NA	NA
CG2974	5PP	chrX	S	3.17	0.279	0.1805	1.8076	0.0998562	NA	NA	NA	NA	NA	NA	NA	NA
CG34104	5PP	chrX	S	3.17	0.2295	0.3507	4.1437	0.0846345	NA	NA	NA	NA	NA	NA	NA	NA
CG12645	CSS	chrX	S	3.18	0.211	NA	NA	NA	NA	NA	NA	NA	NA	NA	NA	NA
CG12644	CSS	chrX	S	3.18	0.221	NA	NA	NA	NA	NA	NA	NA	NA	NA	NA	NA
CG32691	CSS	chrX	S	3.18	0.206	NA	NA	NA	NA	NA	NA	NA	NA	NA	NA	NA
CG15311	CSS	chrX	S	3.18	0.241	NA	NA	NA	NA	NA	NA	NA	NA	NA	NA	0.373654
CG32690	COS	chrX	S	3.18	0.225	NA	NA	NA	NA	NA	NA	NA	NA	NA	NA	NA
CG2968	5PP	chrX	S	3.18	NA	NA	NA	NA	NA	NA	NA	NA	NA	NA	NA	0.864898
CG2962	COS	chrX	S	3.18	0.304	NA	NA	NA	NA	NA	NA	NA	NA	NA	NA	NA
CG15308	5PP	chrX	S	3.18	0.272	NA	NA	NA	NA	NA	NA	NA	NA	NA	NA	NA
CG34408	5PP	chrX	S	3.18	0.22375	NA	NA	NA	NA	NA	NA	NA	NA	NA	NA	NA
CG2961	COS	chrX	S	3.18	0.311	NA	NA	NA	NA	NA	NA	NA	NA	NA	NA	0.634923
CG32688	CSS	chrX	S	3.18667	0.2535	0.0909	1.6564	0.054878	NA	NA	NA	NA	NA	NA	NA	NA
CG34319	CSS	chrX	S	3.19	0.276	NA	NA	NA	NA	NA	NA	NA	NA	NA	NA	NA
CG12643	CSS	chrX	S	3.19	0.229	0.1407	3.7741	0.0372804	NA	NA	NA	NA	NA	NA	NA	NA
CG32682	SG	chrX	S	3.19	NA	0.2267	0.9538	0.237681	NA	NA	NA	NA	NA	NA	NA	NA
CG15306	COS	chrX	S	3.19	0.361	NA	NA	NA	NA	NA	NA	NA	NA	NA	NA	0.13412
CG15307	COS	chrX	S	3.19333	0.215	0.4251	1.3106	0.324355	NA	NA	NA	NA	NA	NA	NA	NA
CG12641	COS	chrX	S	3.2	0.222	0.1793	1.0652	0.168325	NA	NA	NA	NA	NA	NA	NA	0.317462
CG2221	5PP	chrX	S	3.2	0.252	0.2774	2.1414	0.129541	NA	NA	NA	NA	NA	NA	NA	0.414969
CG17841	5PP	chrX	S	3.2	0.274	0.0642	2.7283	0.0235311	NA	NA	NA	NA	NA	NA	NA	0.234661
CG32686	5PP	chrX	S	3.2	0.199667	NA	NA	NA	NA	NA	NA	NA	NA	NA	NA	NA
CG2898	5PP	chrX	S	3.2	0.272	NA	NA	NA	NA	NA	NA	NA	NA	NA	NA	NA
CG32681	COS	chrX	S	3.2	0.185	NA	NA	NA	NA	NA	NA	NA	NA	NA	NA	NA
CG2222	5PP	chrX	S	3.2	0.298	0.0661	2.1142	0.0312648	NA	NA	NA	NA	NA	NA	NA	NA
CG32683	5PI-EI	chrX	S	3.20333	0.249	0.1289	2.7833	0.0463119	NA	NA	NA	NA	NA	NA	NA	NA
CG12640	COS	chrX	S	3.2	0.265	NA	NA	NA	NA	NA	NA	NA	NA	NA	NA	NA
CG15302	5PP	chrX	S	3.21	0.284	0.124	1.5936	0.0778112	NA	NA	NA	NA	NA	NA	NA	NA
CG15304	5PP	chrX	S	3.21	0.399	0.0274	0.5617	0.0487805	NA	NA	NA	NA	NA	NA	NA	NA
CG17255	5PP	chrX	S	3.21	0.25	NA	NA	NA	NA	NA	NA	NA	NA	NA	NA	NA
CG2889	5PP	chrX	S	3.21	0.35	0.123	4.2462	0.0289671	NA	NA	NA	NA	NA	NA	NA	0.454009
CG2890	5PP	chrX	S	3.21	0.298	NA	NA	NA	NA	NA	NA	NA	NA	NA	NA	0.584063
CG32687	COS	chrX	S	3.21	0.273	0.0612	1.9674	0.031107	NA	NA	NA	NA	NA	NA	NA	0.327651
CG34414	COS	chrX	S	3.21	0.23875	NA	NA	NA	NA	NA	NA	NA	NA	NA	NA	NA
CG15296	SG	chrX	S	3.22	0.204	NA	NA	NA	NA	NA	NA	NA	NA	NA	NA	NA
CG2124	5PP	chrX	S	3.22	0.224	0.1917	1.6268	0.117839	NA	NA	NA	NA	NA	NA	NA	NA
CG9817	COS	chrX	S	3.22	0.296	NA	NA	NA	NA	NA	NA	NA	NA	NA	NA	0.38657
CG15295	CSS	chrX	S	3.22	0.348	NA	NA	NA	NA	NA	NA	NA	NA	NA	NA	0.492164
CG9806	CSS	chrX	S	3.22	0.241	NA	NA	NA	NA	NA	NA	NA	NA	NA	NA	NA
CG32677	5PI-EI	chrX	S	3.22667	0.255	NA	NA	NA	NA	NA	NA	NA	NA	NA	NA	NA
CG2111	COS	chrX	S	3.23	0.224	NA	NA	NA	NA	NA	NA	NA	NA	NA	NA	0.16538
CG12637	5PI-EI	chrX	S	3.23	0.216	NA	NA	NA	NA	NA	NA	NA	NA	NA	NA	0.0453763
CG1799	COS	chrX	S	3.23	0.287	0.039	2.2369	0.0174348	NA	NA	NA	NA	NA	NA	NA	0.380406
CG11556	COS	chrX	S	3.23667	0.264	0.0535	4.2311	0.0126445	NA	NA	NA	NA	NA	NA	NA	0.687744
CG1826	5PP	chrX	S	3.24	0.271	0.2079	2.5394	0.0818697	NA	NA	NA	NA	NA	NA	NA	0.187173
CG15211	EE	chrX	S	3.24	0.301	0.0439	1.2535	0.0350219	NA	NA	NA	NA	NA	NA	NA	NA
CG1664	5PP	chrX	S	3.24	0.233	0.2493	1.7426	0.143062	NA	NA	NA	NA	NA	NA	NA	0.442744
CG15210	5PI-EI	chrX	S	3.24	0.282	0.0483	0.675	0.0715556	NA	NA	NA	NA	NA	NA	NA	NA
CG15209	5PI-EI	chrX	S	3.24	0.226	0.5265	1.0336	0.509385	NA	NA	NA	NA	NA	NA	NA	0.191194
CG17333	5PP	chrX	S	3.24	0.258	0.2069	2.0812	0.0994138	NA	NA	NA	NA	NA	NA	NA	0.703778
CG2202	5PP	chrX	S	3.24	0.291	0.2161	2.606	0.082924	NA	NA	NA	NA	NA	NA	NA	NA
CG2186	5PP	chrX	S	3.24667	0.229	0.2121	1.442	0.147087	NA	NA	NA	NA	NA	NA	NA	NA
CG2157	EE	chrX	S	3.25	0.273	0.1388	0.814	0.170516	NA	NA	NA	NA	NA	NA	NA	NA
CG1637	EE	chrX	S	3.25	0.27	0.1079	1.6017	0.0673659	NA	NA	NA	NA	NA	NA	NA	0.645061
CG1615	SG	chrX	S	3.25	0.243	0.1055	2.0074	0.0525555	NA	NA	NA	NA	NA	NA	NA	NA
CG15208	5PP	chrX	S	3.25	0.212	0.4101	3.6774	0.111519	NA	NA	NA	NA	NA	NA	NA	0.797064
CG15207	COS	chrX	S	3.25	0.269	NA	NA	NA	NA	NA	NA	NA	NA	NA	NA	0.861253
CG11203	CSS	chrX	S	3.25	0.27	0.0693	1.6907	0.0409889	NA	NA	NA	NA	NA	NA	NA	0.0146946
CG2155	CSS	chrX	S	3.25	0.244	0.0362	1.9778	0.0183032	NA	NA	NA	NA	NA	NA	NA	0.758933
CG2145	CSS	chrX	S	3.25	0.243	0.1872	1.5905	0.117699	NA	NA	NA	NA	NA	NA	NA	0.645422
CG2174	5PI-EI	chrX	S	3.25	0.247	NA	NA	NA	NA	NA	NA	NA	NA	NA	NA	NA
CG16922	COS	chrX	S	3.25	0.231	0.2033	3.9641	0.0512853	NA	NA	NA	NA	NA	NA	NA	0.759032
CG1567	COS	chrX	S	3.25	0.245	0.1014	1.6356	0.0619956	NA	NA	NA	NA	NA	NA	NA	NA
CG15204	CSS	chrX	S	3.25667	NA	0.2154	2.95	0.0730169	NA	NA	NA	NA	NA	NA	NA	0.519749
CG12626	COS	chrX	S	3.26	NA	0.089	2.741	0.0324699	NA	NA	NA	NA	NA	NA	NA	NA
CG11160	COS	chrX	S	3.26	0.2655	0.1817	1.6943	0.107242	NA	NA	NA	NA	NA	NA	NA	NA
CG1552	COS	chrX	S	3.26	0.3075	NA	NA	NA	NA	NA	NA	NA	NA	NA	NA	0.0073589
CG1545	COS	chrX	S	3.26	0.231	0.0968	0.6545	0.147899	NA	NA	NA	NA	NA	NA	NA	NA
CG1537	COS	chrX	S	3.26	0.319	0.0462	0.6873	0.0672196	NA	NA	NA	NA	NA	NA	NA	NA
CG15203	COS	chrX	S	3.26	0.231	0.1394	1.707	0.0816637	NA	NA	NA	NA	NA	NA	NA	0.743759
CG18085	COS	chrX	S	3.26333	0.231	0.236	2.4363	0.0968682	NA	NA	NA	NA	NA	NA	NA	NA
CG2081	COS	chrX	S	3.27	0.206	0.3372	2.9141	0.115713	NA	NA	NA	NA	NA	NA	NA	0.0725427
CG2061	CSS	chrX	S	3.27	0.312	0.0539	2.2171	0.024311	NA	NA	NA	NA	NA	NA	NA	0.0298301
CG1961	CSS	chrX	S	3.27	NA	0.1295	2.6921	0.0481037	NA	NA	NA	NA	NA	NA	NA	0.0876531
CG11126	COS	chrX	S	3.27	NA	0.2126	2.5872	0.0821738	NA	NA	NA	NA	NA	NA	NA	NA
CG2522	COS	chrX	S	3.27	0.29	0.0872	2.6792	0.032547	NA	NA	NA	NA	NA	NA	NA	0.000329681
CG18292	5PP	chrX	S	3.27	0.266	0.1255	1.8253	0.0687558	NA	NA	NA	NA	NA	NA	NA	NA
CG32667	COS	chrX	S	3.27	0.316	NA	NA	NA	NA	NA	NA	NA	NA	NA	NA	NA
CG15199	5PP	chrX	S	3.27	0.31	0.2211	1.4225	0.155431	NA	NA	NA	NA	NA	NA	NA	NA
CG15202	5PP	chrX	S	3.27	0.23	0.0802	1.5975	0.0502034	NA	NA	NA	NA	NA	NA	NA	NA
CG15201	COS	chrX	S	3.27	0.339	0.0449	2.6949	0.0166611	NA	NA	NA	NA	NA	NA	NA	0.35422
CG1908	5PP	chrX	S	3.27	0.272	0.4036	3.2059	0.125893	NA	NA	NA	NA	NA	NA	NA	NA
CG1397	5PP	chrX	S	3.27	0.369	0.1667	3.1638	0.0526898	NA	NA	NA	NA	NA	NA	NA	NA
CG1938	5PP	chrX	S	3.27	0.25075	0.0453	0.9201	0.0492338	NA	NA	NA	NA	NA	NA	NA	NA
CG32668	5PI-EI	chrX	S	3.27	0.225	0.1228	1.4547	0.084416	NA	NA	NA	NA	NA	NA	NA	NA
CG1394	COS	chrX	S	3.27	0.206	NA	NA	NA	NA	NA	NA	NA	NA	NA	NA	0.181267
CG15200	COS	chrX	S	3.27	0.212	0.3606	2.9881	0.120679	NA	NA	NA	NA	NA	NA	NA	0.625777
CG11106	CSS	chrX	S	3.28	0.217	NA	NA	NA	NA	NA	NA	NA	NA	NA	NA	NA
CG11105	SG	chrX	S	3.28	0.257	0.0293	0.8064	0.0363343	NA	NA	NA	NA	NA	NA	NA	NA
CG15198	5PP	chrX	S	3.28	0.261	0.4577	2.8443	0.160918	NA	NA	NA	NA	NA	NA	NA	0.787685
CG34144	CSS	chrX	S	3.28	0.226	NA	NA	NA	NA	NA	NA	NA	NA	NA	NA	NA
CG34143	CSS	chrX	S	3.28	0.198	NA	NA	NA	NA	NA	NA	NA	NA	NA	NA	NA
CG1641	COS	chrX	S	3.29	0.225	0.3186	3.4894	0.0913051	NA	NA	NA	NA	NA	NA	NA	NA
CG1639	5PP	chrX	S	3.29	0.3	NA	NA	NA	NA	NA	NA	NA	NA	NA	NA	NA
CG1657	5PP	chrX	S	3.29	0.224	0.1053	2.3031	0.045721	NA	NA	NA	NA	NA	NA	NA	0.00203603
CG11759	5PP	chrX	S	3.29	0.259667	NA	NA	NA	NA	NA	NA	NA	NA	NA	NA	NA
CG34348	5PP	chrX	S	3.29	0.236	NA	NA	NA	NA	NA	NA	NA	NA	NA	NA	NA
CG1597	5PP	chrX	S	3.29	0.263	NA	NA	NA	NA	NA	NA	NA	NA	NA	NA	NA
CG11756	5PP	chrX	S	3.29	0.174	NA	NA	NA	NA	NA	NA	NA	NA	NA	NA	0.632579
CG1738	5PP	chrX	S	3.29	0.313	0.1861	1.9427	0.0957945	NA	NA	NA	NA	NA	NA	NA	NA
CG11752	5PP	chrX	S	3.29	0.199	0.1977	3.207	0.0616464	NA	NA	NA	NA	NA	NA	NA	0.871229
CG1737	COS	chrX	S	3.29	0.241	NA	NA	NA	NA	NA	NA	NA	NA	NA	NA	NA
CG18361	COS	chrX	S	3.29	0.2835	0.0418	1.8514	0.0225775	NA	NA	NA	NA	NA	NA	NA	NA
CG11750	EE	chrX	S	3.29	0.264	0.0362	1.2708	0.028486	NA	NA	NA	NA	NA	NA	NA	NA
CG1594	5PP	chrX	S	3.29	0.261	0.2226	1.9129	0.116368	NA	NA	NA	NA	NA	NA	NA	NA
CG1728	5PP	chrX	S	3.29	0.347	0.0488	2.6487	0.0184241	NA	NA	NA	NA	NA	NA	NA	0.384624
CG15196	COS	chrX	S	3.29	0.179	NA	NA	NA	NA	NA	NA	NA	NA	NA	NA	NA
CG12622	COS	chrX	S	3.29	0.202	0.517	2.7127	0.190585	NA	NA	NA	NA	NA	NA	NA	NA
CG32664	COS	chrX	S	3.29	0.234	1.4403	4.1936	0.343452	NA	NA	NA	NA	NA	NA	NA	NA
CG17867	COS	chrX	S	3.29	0.227	NA	NA	NA	NA	NA	NA	NA	NA	NA	NA	NA
CG11727	5PP	chrX	S	3.29667	0.256	0.0373	2.1597	0.0172709	NA	NA	NA	NA	NA	NA	NA	0.694308
CG1745	5PP	chrX	S	3.3	0.2095	0.7844	2.3105	0.339494	NA	NA	NA	NA	NA	NA	NA	NA
CG15194	CSS	chrX	S	3.3	0.206	0.0927	1.5682	0.0591124	NA	NA	NA	NA	NA	NA	NA	NA
CG1756	CSS	chrX	S	3.3	0.253	0.0245	2.1014	0.0116589	NA	NA	NA	NA	NA	NA	NA	NA
CG1749	COS	chrX	S	3.3	0.282	0.106	2.1905	0.0483908	NA	NA	NA	NA	NA	NA	NA	0.305949
CG1751	COS	chrX	S	3.3	0.32	0.1356	2.9753	0.0455752	NA	NA	NA	NA	NA	NA	NA	0.369153
CG33235	5PP	chrX	S	3.3	0.198	NA	NA	NA	NA	NA	NA	NA	NA	NA	NA	NA
CG1572	COS	chrX	S	3.3	0.32	0.058	1.9386	0.0299185	NA	NA	NA	NA	NA	NA	NA	0.838401
CG11699	5PP	chrX	S	3.31	0.302	0.0663	2.0593	0.0321954	NA	NA	NA	NA	NA	NA	NA	NA
CG1558	5PP	chrX	S	3.31	0.303	0.5612	1.3185	0.425635	NA	NA	NA	NA	NA	NA	NA	NA
CG11697	5PP	chrX	S	3.31	0.225	NA	NA	NA	NA	NA	NA	NA	NA	NA	NA	0.588896
CG11696	5PP	chrX	S	3.31	0.291	0.1853	4.3719	0.0423843	NA	NA	NA	NA	NA	NA	NA	0.00307175
CG11695	5PP	chrX	S	3.31	0.2945	0.1108	4.1397	0.0267652	NA	NA	NA	NA	NA	NA	NA	NA
CG1763	5PI-EI	chrX	S	3.31	0.213	0.2395	4.0529	0.0590935	NA	NA	NA	NA	NA	NA	NA	NA
CG1561	COS	chrX	S	3.31	0.242	0.2035	4.2177	0.048249	NA	NA	NA	NA	NA	NA	NA	NA
CG1697	5PI-EI	chrX	S	3.31	0.280667	0.0391	1.8866	0.0207251	NA	NA	NA	NA	NA	NA	NA	0.533285
CG2533	COS	chrX	S	3.31	0.246	NA	NA	NA	NA	NA	NA	NA	NA	NA	NA	0.0110571
CG2247	5PP	chrX	S	3.31	0.236	1.0396	2.3983	0.433474	NA	NA	NA	NA	NA	NA	NA	NA
CG15220	5PP	chrX	S	3.31	0.25	0.1105	2.7381	0.0403565	NA	NA	NA	NA	NA	NA	NA	NA
CG1705	5PP	chrX	S	3.31	0.208	0.1548	2.2806	0.0678769	NA	NA	NA	NA	NA	NA	NA	NA
CG2371	5PP	chrX	S	3.31	0.278667	0.1017	1.7616	0.0577316	NA	NA	NA	NA	NA	NA	NA	NA
CG1822	5PP	chrX	S	3.31	0.2345	0.2832	1.5447	0.183337	NA	NA	NA	NA	NA	NA	NA	NA
CG1830	EE	chrX	S	3.31333	0.231	0.3028	2.1056	0.143807	NA	NA	NA	NA	NA	NA	NA	0.674679
CG2444	EE	chrX	S	3.32	0.307	0.3018	2.2534	0.133931	NA	NA	NA	NA	NA	NA	NA	NA
CG2448	COS	chrX	S	3.32	0.273	0.0834	2.6714	0.0312196	NA	NA	NA	NA	NA	NA	NA	NA
CG2446	5PP	chrX	S	3.32	0.301	0.1675	1.7931	0.0934136	NA	NA	NA	NA	NA	NA	NA	0.261185
CG1837	5PP	chrX	S	3.32	0.351	0.1686	1.5734	0.107156	NA	NA	NA	NA	NA	NA	NA	0.00545172
CG1841	COS	chrX	S	3.32	0.302	0.1166	1.906	0.0611752	NA	NA	NA	NA	NA	NA	NA	NA
CG15221	5PI-EI	chrX	S	3.32	0.308	NA	NA	NA	NA	NA	NA	NA	NA	NA	NA	NA
CG2457	5PI-EI	chrX	S	3.32	0.233	0.2193	1.9048	0.11513	NA	NA	NA	NA	NA	NA	NA	0.71402
CG34321	5PI-EI	chrX	S	3.32	0.197	NA	NA	NA	NA	NA	NA	NA	NA	NA	NA	NA
CG34322	COS	chrX	S	3.32	0.253	NA	NA	NA	NA	NA	NA	NA	NA	NA	NA	NA
CG9369	5PI-EI	chrX	S	3.32	0.272	0.1325	2.3694	0.0559213	NA	NA	NA	NA	NA	NA	NA	NA
CG4139	COS	chrX	S	3.32	0.224	0.2047	3.6811	0.0556084	NA	NA	NA	NA	NA	NA	NA	0.599824
CG1578	5PP	chrX	S	3.32	0.262	0.0537	1.4686	0.0365654	NA	NA	NA	NA	NA	NA	NA	NA
CG32663	5PP	chrX	S	3.32333	0.247	NA	NA	NA	NA	NA	NA	NA	NA	NA	NA	NA
CG32662	COS	chrX	S	3.32	0.25	NA	NA	NA	NA	NA	NA	NA	NA	NA	NA	NA
CG15741	5PP	chrX	S	3.33	0.242	NA	NA	NA	NA	NA	NA	NA	NA	NA	NA	0.294519
CG15740	COS	chrX	S	3.33	0.298	NA	NA	NA	NA	NA	NA	NA	NA	NA	NA	0.546599
CG1967	COS	chrX	S	3.33	0.285	0.0763	2.8049	0.0272024	NA	NA	NA	NA	NA	NA	NA	0.269736
CG10347	5PP	chrX	S	3.33	0.273	0.3753	2.1576	0.173943	NA	NA	NA	NA	NA	NA	NA	0.495608
CG1886	5PP	chrX	S	3.33	0.244	NA	NA	NA	NA	NA	NA	NA	NA	NA	NA	0.765879
CG1847	5PP	chrX	S	3.33	0.265	0.0758	3.9036	0.019418	NA	NA	NA	NA	NA	NA	NA	NA
CG11802	5PP	chrX	S	3.33	0.222	0.0833	2.0236	0.0411643	NA	NA	NA	NA	NA	NA	NA	NA
CG15738	COS	chrX	S	3.33	0.21	0.1278	1.3159	0.0971198	NA	NA	NA	NA	NA	NA	NA	NA
CG15737	COS	chrX	S	3.33	0.27	0.3058	2.0819	0.146885	NA	NA	NA	NA	NA	NA	NA	NA
CG2467	CSS	chrX	S	3.33	0.268	0.0536	3.097	0.0173071	NA	NA	NA	NA	NA	NA	NA	NA
CG2471	CSS	chrX	S	3.33	0.212	0.266	2.6493	0.100404	NA	NA	NA	NA	NA	NA	NA	NA
CG10362	CSS	chrX	S	3.33	0.277	0.1119	1.8395	0.0608317	NA	NA	NA	NA	NA	NA	NA	NA
CG1522	SG	chrX	S	3.33333	0.2002	NA	NA	NA	NA	NA	NA	NA	NA	NA	NA	0.843684
CG1505	CSS	chrX	S	3.34	0.253	0.1551	1.5604	0.0993976	NA	NA	NA	NA	NA	NA	NA	NA
CG1500	COS	chrX	S	3.34	0.274	0.0629	1.7161	0.0366529	NA	NA	NA	NA	NA	NA	NA	NA
CG1806	EE	chrX	S	3.34	0.24	0.1644	1.4116	0.116464	NA	NA	NA	NA	NA	NA	NA	NA
CG15736	5PP	chrX	S	3.34	0.316	0.155	3.279	0.0472705	NA	NA	NA	NA	NA	NA	NA	NA
CG15735	5PP	chrX	S	3.34	0.25	NA	NA	NA	NA	NA	NA	NA	NA	NA	NA	NA
CG1796	COS	chrX	S	3.34	0.281	0.0832	1.6826	0.0494473	NA	NA	NA	NA	NA	NA	NA	NA
CG1490	COS	chrX	S	3.34	0.283	0.0812	3.0004	0.0270631	NA	NA	NA	NA	NA	NA	NA	0.724311
CG1488	5PP	chrX	S	3.34	0.209	NA	NA	NA	NA	NA	NA	NA	NA	NA	NA	NA
CG32656	COS	chrX	S	3.34	0.259	NA	NA	NA	NA	NA	NA	NA	NA	NA	NA	0.437575
CG34323	COS	chrX	S	3.34	0.244	NA	NA	NA	NA	NA	NA	NA	NA	NA	NA	NA
CG12721	COS	chrX	S	3.34	0.252	NA	NA	NA	NA	NA	NA	NA	NA	NA	NA	NA
CG15734	COS	chrX	S	3.34	0.18	NA	NA	NA	NA	NA	NA	NA	NA	NA	NA	NA
CG11356	COS	chrX	S	3.34	0.21	0.2695	1.7691	0.152337	NA	NA	NA	NA	NA	NA	NA	NA
CG2750	COS	chrX	S	3.34	0.148	NA	NA	NA	NA	NA	NA	NA	NA	NA	NA	0.224933
CG15733	COS	chrX	S	3.35	NA	NA	NA	NA	NA	NA	NA	NA	NA	NA	NA	NA
CG12720	CSS	chrX	S	3.35	NA	0.3505	3.9326	0.0891268	NA	NA	NA	NA	NA	NA	NA	0.173374
CG32655	5PI-EI	chrX	S	3.35	0.177	NA	NA	NA	NA	NA	NA	NA	NA	NA	NA	NA
CG15732	COS	chrX	S	3.36	0.227	0.3447	2.7873	0.123668	NA	NA	NA	NA	NA	NA	NA	NA
CG32651	5PP	chrX	S	3.36	0.199	NA	NA	NA	NA	NA	NA	NA	NA	NA	NA	NA
CG2574	5PP	chrX	S	3.36	0.231	0.289	2.1311	0.135611	NA	NA	NA	NA	NA	NA	NA	0.0907489
CG32652	COS	chrX	S	3.36	0.165	NA	NA	NA	NA	NA	NA	NA	NA	NA	NA	NA
CG10524	CSS	chrX	S	3.36667	NA	NA	NA	NA	NA	NA	NA	NA	NA	NA	NA	NA
CG11245	COS	chrX	S	3.37	NA	0.3203	1.2596	0.254287	NA	NA	NA	NA	NA	NA	NA	0.154495
CG15927	COS	chrX	S	3.37	0.174	0.2761	2.1857	0.126321	NA	NA	NA	NA	NA	NA	NA	NA
CG15731	COS	chrX	S	3.37	0.382	NA	NA	NA	NA	NA	NA	NA	NA	NA	NA	0.234669
CG1900	5PP	chrX	S	3.37	0.2725	0.0078	1.9789	0.00394158	NA	NA	NA	NA	NA	NA	NA	NA
CG17788	5PP	chrX	S	3.37	NA	0.1148	1.3674	0.083955	NA	NA	NA	NA	NA	NA	NA	0.730998
CG15926	COS	chrX	S	3.37	NA	0.1284	0.8737	0.146961	NA	NA	NA	NA	NA	NA	NA	NA
CG2560	COS	chrX	S	3.37	0.27	0.1004	1.527	0.0657498	NA	NA	NA	NA	NA	NA	NA	NA
CG15730	5PP	chrX	S	3.37	0.187	0.4162	4.49	0.0926949	NA	NA	NA	NA	NA	NA	NA	NA
CG2556	5PP	chrX	S	3.37	0.271	NA	NA	NA	NA	NA	NA	NA	NA	NA	NA	0.0217943
CG11146	CSS	chrX	S	3.37	NA	NA	NA	NA	NA	NA	NA	NA	NA	NA	NA	NA
CG32653	CSS	chrX	S	3.37	NA	0.5085	2.0041	0.25373	NA	NA	NA	NA	NA	NA	NA	NA
CG2555	COS	chrX	S	3.37	0.234	0.123	1.9459	0.0632098	NA	NA	NA	NA	NA	NA	NA	NA
CG15729	COS	chrX	S	3.37	0.22	0.1438	1.281	0.112256	NA	NA	NA	NA	NA	NA	NA	NA
CG11138	SG	chrX	S	3.37	0.248333	NA	NA	NA	NA	NA	NA	NA	NA	NA	NA	NA
CG1848	CSS	chrX	S	3.37	0.226	0.1746	2.6809	0.0651274	NA	NA	NA	NA	NA	NA	NA	NA
CG1824	5PP	chrX	S	3.37	0.248	0.1093	2.0407	0.0535601	NA	NA	NA	NA	NA	NA	NA	0.50368
CG32654	5PP	chrX	S	3.37333	0.239	NA	NA	NA	NA	NA	NA	NA	NA	NA	NA	0.28811
CG1463	5PP	chrX	S	3.38	0.254	0.2988	1.8422	0.162197	NA	NA	NA	NA	NA	NA	NA	NA
CG2543	5PP	chrX	S	3.38	0.219	0.2761	1.6773	0.16461	NA	NA	NA	NA	NA	NA	NA	NA
CG11085	COS	chrX	S	3.38	0.23	NA	NA	NA	NA	NA	NA	NA	NA	NA	NA	0.220428
CG15728	COS	chrX	S	3.38	0.251	0.485	2.2084	0.219616	NA	NA	NA	NA	NA	NA	NA	NA
CG15727	5PP	chrX	S	3.38	0.245	0.2232	2.929	0.0762035	NA	NA	NA	NA	NA	NA	NA	NA
CG2540	5PP	chrX	S	3.38	0.259	0.2638	3.9463	0.0668474	NA	NA	NA	NA	NA	NA	NA	NA
CG17762	SG	chrX	S	3.38	0.226	NA	NA	NA	NA	NA	NA	NA	NA	NA	NA	0.490355
CG4070	SG	chrX	S	3.38	0.28	0.1257	1.8381	0.0683858	NA	NA	NA	NA	NA	NA	NA	0.0158142
CG15725	5PI-EI	chrX	S	3.38	0.222	0.3018	2.3421	0.128859	NA	NA	NA	NA	NA	NA	NA	NA
CG4004	COS	chrX	S	3.38	0.217	NA	NA	NA	NA	NA	NA	NA	NA	NA	NA	NA
CG12717	5PP	chrX	S	3.38	0.205	NA	NA	NA	NA	NA	NA	NA	NA	NA	NA	NA
CG3812	5PP	chrX	S	3.38	0.26	0.0848	1.541	0.0550292	NA	NA	NA	NA	NA	NA	NA	NA
CG32647	COS	chrX	S	3.38333	0.205	0.4443	1.7985	0.247039	NA	NA	NA	NA	NA	NA	NA	0.138346
CG32648	5PI-EI	chrX	S	3.39	NA	0.2258	3.5116	0.0643012	NA	NA	NA	NA	NA	NA	NA	0.298003
CG3775	5PI-EI	chrX	S	3.39	0.189	0.3159	4.5516	0.0694042	NA	NA	NA	NA	NA	NA	NA	0.10177
CG3754	SG	chrX	S	3.39	NA	NA	NA	NA	NA	NA	NA	NA	NA	NA	NA	NA
CG4661	SG	chrX	S	3.39	0.212	NA	NA	NA	NA	NA	NA	NA	NA	NA	NA	0.466644
CG33651	COS	chrX	S	3.39	0.128	NA	NA	NA	NA	NA	NA	NA	NA	NA	NA	NA
CG32650	COS	chrX	S	3.39	0.239	NA	NA	NA	NA	NA	NA	NA	NA	NA	NA	NA
CG32649	COS	chrX	S	3.39	0.258	0.1329	2.0739	0.0640822	NA	NA	NA	NA	NA	NA	NA	NA
CG4407	COS	chrX	S	3.39	0.2625	0.3168	3.8696	0.0818689	NA	NA	NA	NA	NA	NA	NA	0.321153
CG4404	5PP	chrX	S	3.39	0.272	0.2307	2.0816	0.110828	NA	NA	NA	NA	NA	NA	NA	0.0885923
CG4647	5PP	chrX	S	3.39	0.237	0.1917	2.8385	0.0675357	NA	NA	NA	NA	NA	NA	NA	NA
CG4400	5PP	chrX	S	3.39	0.269	0.1016	3.6957	0.0274914	NA	NA	NA	NA	NA	NA	NA	NA
CG4645	5PP	chrX	S	3.39	0.274	0.14	1.7556	0.0797448	NA	NA	NA	NA	NA	NA	NA	0.328653
CG4395	5PP	chrX	S	3.39	0.248	0.1626	1.7452	0.0931698	NA	NA	NA	NA	NA	NA	NA	NA
CG32642	5PP	chrX	S	3.39	0.298	NA	NA	NA	NA	NA	NA	NA	NA	NA	NA	NA
CG32644	COS	chrX	S	3.39	0.168	NA	NA	NA	NA	NA	NA	NA	NA	NA	NA	NA
CG15721	COS	chrX	S	3.39	0.244	NA	NA	NA	NA	NA	NA	NA	NA	NA	NA	NA
CG12716	COS	chrX	S	3.39667	0.257	0.2712	3.8098	0.0711848	NA	NA	NA	NA	NA	NA	NA	NA
CG32643	COS	chrX	S	3.4	0.241	NA	NA	NA	NA	NA	NA	NA	NA	NA	NA	NA
CG15719	COS	chrX	S	3.4	0.218	0.7986	3.3195	0.240578	NA	NA	NA	NA	NA	NA	NA	NA
CG2209	COS	chrX	S	3.4	0.198	NA	NA	NA	NA	NA	NA	NA	NA	NA	NA	NA
CG15720	SG	chrX	S	3.4	0.2215	0.077	2.2842	0.0337098	NA	NA	NA	NA	NA	NA	NA	0.205969
CG12715	SG	chrX	S	3.4	0.214	0.4607	3.2886	0.14009	NA	NA	NA	NA	NA	NA	NA	NA
CG18646	SG	chrX	S	3.4	0.249	NA	NA	NA	NA	NA	NA	NA	NA	NA	NA	0.578985
CG12244	5PP	chrX	S	3.4	0.264	0.0436	2.2034	0.0197876	NA	NA	NA	NA	NA	NA	NA	NA
CG2200	COS	chrX	S	3.4	0.241	0.1146	1.7775	0.0644726	NA	NA	NA	NA	NA	NA	NA	NA
CG4351	COS	chrX	S	3.4	0.26	0.0647	2.1081	0.0306911	NA	NA	NA	NA	NA	NA	NA	0.317837
CG4349	COS	chrX	S	3.4	0.302	0.119	3.2937	0.0361296	NA	NA	NA	NA	NA	NA	NA	NA
CG12714	5PP	chrX	S	3.4	0.172	0.0664	1.3406	0.0495301	NA	NA	NA	NA	NA	NA	NA	NA
CG4346	5PP	chrX	S	3.4	NA	0.0727	3.7137	0.0195762	NA	NA	NA	NA	NA	NA	NA	NA
CG32638	5PP	chrX	S	3.4	0.242	0.0571	1.5607	0.0365861	NA	NA	NA	NA	NA	NA	NA	NA
CG32645	COS	chrX	S	3.4	0.279	NA	NA	NA	NA	NA	NA	NA	NA	NA	NA	NA
CG4318	5PP	chrX	S	3.4	0.265	NA	NA	NA	NA	NA	NA	NA	NA	NA	NA	NA
CG4332	5PP	chrX	S	3.4	0.255	0.0906	4.3572	0.0207932	NA	NA	NA	NA	NA	NA	NA	NA
CG4303	5PP	chrX	S	3.4	0.269	0.0341	2.0244	0.0168445	NA	NA	NA	NA	NA	NA	NA	NA
CG12096	5PP	chrX	S	3.4	0.258	NA	NA	NA	NA	NA	NA	NA	NA	NA	NA	NA
CG34411	5PI-EI	chrX	S	3.40333	0.213	NA	NA	NA	NA	NA	NA	NA	NA	NA	NA	NA
CG12723	COS	chrX	S	3.41	0.228	0.2367	1.1027	0.214655	NA	NA	NA	NA	NA	NA	NA	NA
CG2453	COS	chrX	S	3.41	0.288	0.1166	1.9118	0.0609896	NA	NA	NA	NA	NA	NA	NA	NA
CG1903	5PP	chrX	S	3.41	0.22925	NA	NA	NA	NA	NA	NA	NA	NA	NA	NA	0.741078
CG1771	5PP	chrX	S	3.41	0.2255	0.1311	4.8231	0.0271817	NA	NA	NA	NA	NA	NA	NA	NA
CG32639	SG	chrX	S	3.41	0.246	0.4719	3.3673	0.140142	NA	NA	NA	NA	NA	NA	NA	NA
CG15742	5PP	chrX	S	3.41	0.18	NA	NA	NA	NA	NA	NA	NA	NA	NA	NA	0.585497
CG1770	5PP	chrX	S	3.41	0.239667	0.0679	2.3284	0.0291617	NA	NA	NA	NA	NA	NA	NA	NA
CG15743	5PP	chrX	S	3.41	0.255	0.0674	1.8012	0.0374195	NA	NA	NA	NA	NA	NA	NA	NA
CG15744	COS	chrX	S	3.41	0.231	NA	NA	NA	NA	NA	NA	NA	NA	NA	NA	NA
CG1764	5PP	chrX	S	3.41	0.23	0.0703	2.3917	0.0293933	NA	NA	NA	NA	NA	NA	NA	NA
CG1622	5PP	chrX	S	3.41	0.283	0.1189	1.6557	0.0718125	NA	NA	NA	NA	NA	NA	NA	NA
CG15745	COS	chrX	S	3.41	0.2175	0.2645	2.3388	0.113092	NA	NA	NA	NA	NA	NA	NA	NA
CG34359	COS	chrX	S	3.41	0.264	NA	NA	NA	NA	NA	NA	NA	NA	NA	NA	NA
CG15747	5PP	chrX	S	3.41	0.253	NA	NA	NA	NA	NA	NA	NA	NA	NA	NA	NA
CG10617	CSS	chrX	S	3.41	0.225	0.1598	1.6391	0.0974925	NA	NA	NA	NA	NA	NA	NA	NA
CG15749	COS	chrX	S	3.41	0.223	0.1533	1.7878	0.0857478	NA	NA	NA	NA	NA	NA	NA	NA
CG1640	COS	chrX	S	3.41	0.2925	NA	NA	NA	NA	NA	NA	NA	NA	NA	NA	0.50421
CG1660	5PP	chrX	S	3.41	0.327	NA	NA	NA	NA	NA	NA	NA	NA	NA	NA	NA
CG1673	COS	chrX	S	3.41	0.297	0.0608	1.9595	0.0310283	NA	NA	NA	NA	NA	NA	NA	NA
CG1716	5PP	chrX	S	3.42	0.239	0.5092	2.5417	0.200338	NA	NA	NA	NA	NA	NA	NA	NA
CG34324	5PI-EI	chrX	S	3.42	0.225	NA	NA	NA	NA	NA	NA	NA	NA	NA	NA	NA
CG15753	CSS	chrX	S	3.42	0.263	0.1091	2.6356	0.0413947	NA	NA	NA	NA	NA	NA	NA	0.251267
CG15754	CSS	chrX	S	3.42	0.262	0.3184	1.6846	0.189006	NA	NA	NA	NA	NA	NA	NA	NA
CG15756	COS	chrX	S	3.42	0.243	0.3684	0.9559	0.385396	NA	NA	NA	NA	NA	NA	NA	NA
CG15757	COS	chrX	S	3.42	0.26	0.2026	3.3897	0.0597693	NA	NA	NA	NA	NA	NA	NA	NA
CG11816	COS	chrX	S	3.42	0.231	0.1624	0.9052	0.179408	NA	NA	NA	NA	NA	NA	NA	0.073375
CG32631	COS	chrX	S	3.42	0.258	0.2261	1.8712	0.120832	NA	NA	NA	NA	NA	NA	NA	NA
CG32632	SG	chrX	S	3.42	0.29	NA	NA	NA	NA	NA	NA	NA	NA	NA	NA	NA
CG7107	COS	chrX	S	3.42	0.294	NA	NA	NA	NA	NA	NA	NA	NA	NA	NA	0.141356
CG9938	5PP	chrX	S	3.42	0.27	0.4358	4.4324	0.0983215	NA	NA	NA	NA	NA	NA	NA	NA
CG11177	5PP	chrX	S	3.42	0.217	NA	NA	NA	NA	NA	NA	NA	NA	NA	NA	NA
CG12175	5PP	chrX	S	3.42	0.227	0.0661	1.4628	0.0451873	NA	NA	NA	NA	NA	NA	NA	0.00155853
CG11176	5PP	chrX	S	3.42	0.326	0.2308	1.9157	0.120478	NA	NA	NA	NA	NA	NA	NA	0.00274229
CG2691	5PP	chrX	S	3.42	0.27	0.1315	2.9645	0.0443582	NA	NA	NA	NA	NA	NA	NA	NA
CG11172	5PP	chrX	S	3.42	0.2695	0.1634	1.5631	0.104536	NA	NA	NA	NA	NA	NA	NA	NA
CG12176	5PP	chrX	S	3.43	0.261	0.1774	4.8261	0.0367585	NA	NA	NA	NA	NA	NA	NA	NA
CG11164	5PP	chrX	S	3.43	0.262	0.1987	3.4992	0.0567844	NA	NA	NA	NA	NA	NA	NA	NA
CG15760	5PP	chrX	S	3.43	0.245	NA	NA	NA	NA	NA	NA	NA	NA	NA	NA	NA
CG12177	COS	chrX	S	3.43	0.247	0.1607	2.8907	0.0555921	NA	NA	NA	NA	NA	NA	NA	0.266625
CG9940	EE	chrX	S	3.43	0.214	0.0463	2.2675	0.020419	NA	NA	NA	NA	NA	NA	NA	0.0178374
CG32627	5PI-EI	chrX	S	3.43	0.2445	0.1399	1.3915	0.100539	NA	NA	NA	NA	NA	NA	NA	NA
CG32628	5PI-EI	chrX	S	3.43	0.219	NA	NA	NA	NA	NA	NA	NA	NA	NA	NA	0.04512
CG9941	5PP	chrX	S	3.43	0.253	0.1222	1.71	0.071462	NA	NA	NA	NA	NA	NA	NA	NA
CG11156	5PP	chrX	S	3.43	0.247	0.1593	1.9585	0.0813378	NA	NA	NA	NA	NA	NA	NA	NA
CG10986	5PP	chrX	S	3.43	0.237	0.0731	1.2546	0.0582656	NA	NA	NA	NA	NA	NA	NA	0.664626
CG11134	5PP	chrX	S	3.43	0.25	0.0727	1.5722	0.0462409	NA	NA	NA	NA	NA	NA	NA	0.155118
CG11151	5PI-EI	chrX	S	3.43	0.372	0.021	1.8734	0.0112096	NA	NA	NA	NA	NA	NA	NA	0.698859
CG10990	5PP	chrX	S	3.43	0.236	0.1157	1.3539	0.0854568	NA	NA	NA	NA	NA	NA	NA	0.534942
CG11130	5PP	chrX	S	3.43	0.244	0.0612	2.0479	0.0298843	NA	NA	NA	NA	NA	NA	NA	NA
CG11111	COS	chrX	S	3.43	0.24575	0.0378	2.5417	0.0148719	NA	NA	NA	NA	NA	NA	NA	0.0207288
CG10992	5PP	chrX	S	3.43	0.291	0.1043	1.4673	0.0710829	NA	NA	NA	NA	NA	NA	NA	0.448488
CG11103	5PP	chrX	S	3.43	0.275	0.1542	2.7848	0.055372	NA	NA	NA	NA	NA	NA	NA	NA
CG33174	5PP	chrX	S	3.43	0.2345	0.0601	1.4726	0.0408122	NA	NA	NA	NA	NA	NA	NA	NA
CG11095	COS	chrX	S	3.43	0.239	0.218	3.9251	0.05554	NA	NA	NA	NA	NA	NA	NA	NA
CG10997	5PP	chrX	S	3.43	0.301	0.0281	1.4004	0.0200657	NA	NA	NA	NA	NA	NA	NA	NA
CG11063	COS	chrX	S	3.43	0.247	NA	NA	NA	NA	NA	NA	NA	NA	NA	NA	NA
CG32626	CSS	chrX	S	3.43	0.272	NA	NA	NA	NA	NA	NA	NA	NA	NA	NA	0.669776
CG11071	SG	chrX	S	3.43	0.264	0.1251	1.941	0.0644513	NA	NA	NA	NA	NA	NA	NA	0.000127122
CG34346	5PI-EI	chrX	S	3.43333	0.2595	NA	NA	NA	NA	NA	NA	NA	NA	NA	NA	NA
CG32606	SG	chrX	S	3.43	0.303	0.6182	1.066	0.579925	NA	NA	NA	NA	NA	NA	NA	NA
CG32613	5PI-EI	chrX	S	3.43667	0.246	NA	NA	NA	NA	NA	NA	NA	NA	NA	NA	NA
CG11068	5PI-EI	chrX	S	3.43	0.25	0.4854	2.143	0.226505	NA	NA	NA	NA	NA	NA	NA	0.441374
CG32614	COS	chrX	S	3.44	0.209	NA	NA	NA	NA	NA	NA	NA	NA	NA	NA	NA
CG12480	COS	chrX	S	3.44	0.297	0.3235	1.3817	0.234132	NA	NA	NA	NA	NA	NA	NA	NA
CG1368	COS	chrX	S	3.44	0.275	NA	NA	NA	NA	NA	NA	NA	NA	NA	NA	0.179965
CG11581	COS	chrX	S	3.44	0.185	0.4373	1.5767	0.277351	NA	NA	NA	NA	NA	NA	NA	NA
CG11584	COS	chrX	S	3.44	0.357	NA	NA	NA	NA	NA	NA	NA	NA	NA	NA	NA
CG32603	COS	chrX	S	3.44	0.361	NA	NA	NA	NA	NA	NA	NA	NA	NA	NA	0.580503
CG12481	COS	chrX	S	3.44	0.298	0.2543	2.02	0.125891	NA	NA	NA	NA	NA	NA	NA	NA
CG11585	COS	chrX	S	3.44	0.261	NA	NA	NA	NA	NA	NA	NA	NA	NA	NA	NA
CG13403	5PP	chrX	S	3.44	0.281	0.1581	1.6786	0.0941856	NA	NA	NA	NA	NA	NA	NA	NA
CG1372	5PP	chrX	S	3.44	0.2715	0.1927	2.0368	0.0946092	NA	NA	NA	NA	NA	NA	NA	NA
CG11590	COS	chrX	S	3.44	0.277	NA	NA	NA	NA	NA	NA	NA	NA	NA	NA	0.557992
CG32597	5PI-EI	chrX	S	3.44	0.282	NA	NA	NA	NA	NA	NA	NA	NA	NA	NA	0.6279
CG11674	5PP	chrX	S	3.44	0.281	0.3315	3.8918	0.0851791	NA	NA	NA	NA	NA	NA	NA	NA
CG15871	5PP	chrX	S	3.44	0.304	0.0985	1.7028	0.0578459	NA	NA	NA	NA	NA	NA	NA	NA
CG33249	COS	chrX	S	3.44	NA	NA	NA	NA	NA	NA	NA	NA	NA	NA	NA	NA
CG33248	COS	chrX	S	3.44	NA	NA	NA	NA	NA	NA	NA	NA	NA	NA	NA	NA
CG1839	5PP	chrX	S	3.44	0.272	0.1388	1.221	0.113677	NA	NA	NA	NA	NA	NA	NA	NA
CG1434	5PP	chrX	S	3.44	0.302	NA	NA	NA	NA	NA	NA	NA	NA	NA	NA	NA
CG1810	5PP	chrX	S	3.44	0.257	0.1265	2.0655	0.0612443	NA	NA	NA	NA	NA	NA	NA	NA
CG32599	5PP	chrX	S	3.44	0.237	0.2554	2.9624	0.0862139	NA	NA	NA	NA	NA	NA	NA	NA
CG12047	COS	chrX	S	3.44	NA	NA	NA	NA	NA	NA	NA	NA	NA	NA	NA	NA
CG13404	5PP	chrX	S	3.44	0.322	0.2377	2.7217	0.0873351	NA	NA	NA	NA	NA	NA	NA	NA
CG1517	5PP	chrX	S	3.44	0.267	NA	NA	NA	NA	NA	NA	NA	NA	NA	NA	0.00411314
CG32602	SG	chrX	S	3.44	0.18	NA	NA	NA	NA	NA	NA	NA	NA	NA	NA	NA
CG9400	SG	chrX	S	3.44	0.2365	0.1503	3.8793	0.0387441	NA	NA	NA	NA	NA	NA	NA	NA
CG9411	SG	chrX	S	3.45	0.266	0.1035	1.2913	0.0801518	NA	NA	NA	NA	NA	NA	NA	0.326976
CG12540	SG	chrX	S	3.45	0.277	0.0495	2.4939	0.0198484	NA	NA	NA	NA	NA	NA	NA	NA
CG14414	COS	chrX	S	3.45	0.228667	0.0892	2.6258	0.0339706	NA	NA	NA	NA	NA	NA	NA	NA
CG14413	5PP	chrX	S	3.45	0.274	0.0511	3.2534	0.0157066	NA	NA	NA	NA	NA	NA	NA	NA
CG5310	5PP	chrX	S	3.45	0.258	0.1268	3.3855	0.0374538	NA	NA	NA	NA	NA	NA	NA	NA
CG18657	SG	chrX	S	3.45	0.241	NA	NA	NA	NA	NA	NA	NA	NA	NA	NA	0.25294
CG10521	SG	chrX	S	3.45	0.232	0.1463	4.2379	0.0345218	NA	NA	NA	NA	NA	NA	NA	NA
CG32595	SG	chrX	S	3.45	0.284	NA	NA	NA	NA	NA	NA	NA	NA	NA	NA	NA
CG15890	COS	chrX	S	3.45	0.245	0.061	1.7837	0.0341986	NA	NA	NA	NA	NA	NA	NA	NA
CG9533	SG	chrX	S	3.45	0.271	NA	NA	NA	NA	NA	NA	NA	NA	NA	NA	0.65772
CG14408	5PP	chrX	S	3.45	0.2635	NA	NA	NA	NA	NA	NA	NA	NA	NA	NA	NA
CG14411	5PP	chrX	S	3.45	0.273	0.1058	3.0268	0.0349544	NA	NA	NA	NA	NA	NA	NA	NA
CG14410	COS	chrX	S	3.45	0.202	NA	NA	NA	NA	NA	NA	NA	NA	NA	NA	NA
CG32590	5PP	chrX	S	3.45	0.224	NA	NA	NA	NA	NA	NA	NA	NA	NA	NA	NA
CG14406	5PI-EI	chrX	S	3.46	0.18	0.1907	0.8433	0.226135	NA	NA	NA	NA	NA	NA	NA	NA
CG32591	5PI-EI	chrX	S	3.46	0.246	0.6031	3.9983	0.150839	NA	NA	NA	NA	NA	NA	NA	NA
CG9009	SG	chrX	S	3.46	0.274	0.1124	4.3741	0.0256967	NA	NA	NA	NA	NA	NA	NA	0.78153
CG9030	SG	chrX	S	3.46	0.176	NA	NA	NA	NA	NA	NA	NA	NA	NA	NA	NA
CG32594	5PI-EI	chrX	S	3.46	0.2495	NA	NA	NA	NA	NA	NA	NA	NA	NA	NA	0.257178
CG5548	5PP	chrX	S	3.46	0.397	0.0861	2.9293	0.0293927	NA	NA	NA	NA	NA	NA	NA	0.82012
CG9057	COS	chrX	S	3.46	0.259	0.0904	1.297	0.0696993	NA	NA	NA	NA	NA	NA	NA	NA
CG9065	5PP	chrX	S	3.46	0.323	NA	NA	NA	NA	NA	NA	NA	NA	NA	NA	0.131671
CG15027	5PP	chrX	S	3.46	0.323	0.0895	3.4838	0.0256903	NA	NA	NA	NA	NA	NA	NA	NA
CG5599	5PP	chrX	S	3.46	0.286	0.0992	1.6039	0.0618492	NA	NA	NA	NA	NA	NA	NA	NA
CG5627	EE	chrX	S	3.46	0.218	NA	NA	NA	NA	NA	NA	NA	NA	NA	NA	0.719362
CG9072	5PI-EI	chrX	S	3.46	0.296	0.3265	3.2928	0.0991557	NA	NA	NA	NA	NA	NA	NA	0.716413
CG33968	COS	chrX	S	3.46	0.247	NA	NA	NA	NA	NA	NA	NA	NA	NA	NA	NA
CG9095	SG	chrX	S	3.46	0.268	NA	NA	NA	NA	NA	NA	NA	NA	NA	NA	0.0157762
CG15029	CSS	chrX	S	3.46	0.263	NA	NA	NA	NA	NA	NA	NA	NA	NA	NA	NA
CG15030	COS	chrX	S	3.46	0.215	NA	NA	NA	NA	NA	NA	NA	NA	NA	NA	NA
CG9101	COS	chrX	S	3.46	0.236	0.5115	2.1234	0.240887	NA	NA	NA	NA	NA	NA	NA	NA
CG15031	CSS	chrX	S	3.46	0.216	NA	NA	NA	NA	NA	NA	NA	NA	NA	NA	NA
CG9106	SG	chrX	S	3.46	0.366	0.421	1.4038	0.2999	NA	NA	NA	NA	NA	NA	NA	0.813831
CG5877	CSS	chrX	S	3.46	0.213	NA	NA	NA	NA	NA	NA	NA	NA	NA	NA	0.708292
CG6211	COS	chrX	S	3.46	0.263	0.1033	3.9184	0.0263628	NA	NA	NA	NA	NA	NA	NA	0.339628
CG6146	COS	chrX	S	3.46	0.280667	NA	NA	NA	NA	NA	NA	NA	NA	NA	NA	0.0126107
CG6157	EE	chrX	S	3.46	0.25	0.1656	2.0475	0.0808791	NA	NA	NA	NA	NA	NA	NA	NA
CG9114	EE	chrX	S	3.46	0.241	0.3459	1.8287	0.189151	NA	NA	NA	NA	NA	NA	NA	NA
CG6227	5PP	chrX	S	3.46	0.269	0.106	2.1324	0.0497092	NA	NA	NA	NA	NA	NA	NA	NA
CG9164	SG	chrX	S	3.46	0.253	0.0452	1.5393	0.029364	NA	NA	NA	NA	NA	NA	NA	NA
CG9176	SG	chrX	S	3.46	0.2305	NA	NA	NA	NA	NA	NA	NA	NA	NA	NA	NA
CG18210	SG	chrX	S	3.46	0.264	0.1805	2.7097	0.0666125	NA	NA	NA	NA	NA	NA	NA	NA
CG9195	5PP	chrX	S	3.46	0.26	0.039	2.1718	0.0179575	NA	NA	NA	NA	NA	NA	NA	0.599719
CG11655	EE	chrX	S	3.46	0.274	0.1552	1.4748	0.105235	NA	NA	NA	NA	NA	NA	NA	NA
CG9198	5PP	chrX	S	3.46	0.2455	0.1042	1.7193	0.0606061	NA	NA	NA	NA	NA	NA	NA	NA
CG6299	5PP	chrX	S	3.46	0.325	0.1476	1.4936	0.0988216	NA	NA	NA	NA	NA	NA	NA	NA
CG6294	5PP	chrX	S	3.46	0.296	0.1726	4.1262	0.0418303	NA	NA	NA	NA	NA	NA	NA	NA
CG15642	5PP	chrX	S	3.46	0.26	0.3916	1.4184	0.276086	NA	NA	NA	NA	NA	NA	NA	NA
CG15641	5PP	chrX	S	3.46	0.266	NA	NA	NA	NA	NA	NA	NA	NA	NA	NA	0.000739696
CG9201	5PP	chrX	S	3.46	0.257	0.4214	1.765	0.238754	NA	NA	NA	NA	NA	NA	NA	0.237482
CG6308	5PP	chrX	S	3.46	0.245	0.2338	2.0049	0.116614	NA	NA	NA	NA	NA	NA	NA	NA
CG9203	COS	chrX	S	3.46	0.276	0.4027	4.5537	0.0884336	NA	NA	NA	NA	NA	NA	NA	NA
CG6324	COS	chrX	S	3.46	0.184	NA	NA	NA	NA	NA	NA	NA	NA	NA	NA	NA
CG6340	COS	chrX	S	3.46	0.211333	NA	NA	NA	NA	NA	NA	NA	NA	NA	NA	0.522322
CG33206	SG	chrX	S	3.46	0.2705	NA	NA	NA	NA	NA	NA	NA	NA	NA	NA	NA
CG9210	SG	chrX	S	3.46	0.237	0.0713	5.0469	0.0141275	NA	NA	NA	NA	NA	NA	NA	NA
CG7860	EE	chrX	S	3.46	0.303	0.092	1.5726	0.0585018	NA	NA	NA	NA	NA	NA	NA	0.191725
CG15643	EE	chrX	S	3.46	0.305	0.1168	3.5888	0.0325457	NA	NA	NA	NA	NA	NA	NA	NA
CG7872	5PP	chrX	S	3.46	0.287	0.081	1.9847	0.0408122	NA	NA	NA	NA	NA	NA	NA	0.0211765
CG9215	5PP	chrX	S	3.46	0.336	0.2927	4.2706	0.0685384	NA	NA	NA	NA	NA	NA	NA	NA
CG8097	5PP	chrX	S	3.46	0.297	0.4159	1.6577	0.25089	NA	NA	NA	NA	NA	NA	NA	0.05125
CG9224	SG	chrX	S	3.46	0.278	NA	NA	NA	NA	NA	NA	NA	NA	NA	NA	0.536444
CG8119	COS	chrX	S	3.46	0.247	NA	NA	NA	NA	NA	NA	NA	NA	NA	NA	NA
CG15599	COS	chrX	S	3.46	0.221	NA	NA	NA	NA	NA	NA	NA	NA	NA	NA	NA
CG8128	COS	chrX	S	3.46	0.246	0.1776	2.6131	0.0679653	NA	NA	NA	NA	NA	NA	NA	0.648361
CG9240	COS	chrX	S	3.46	0.244	0.19	1.9167	0.0991287	NA	NA	NA	NA	NA	NA	NA	0.646024
CG8134	5PP	chrX	S	3.46	0.285	0.1354	1.7948	0.0754402	NA	NA	NA	NA	NA	NA	NA	NA
CG15601	5PP	chrX	S	3.46	0.258	0.4398	3.735	0.117751	NA	NA	NA	NA	NA	NA	NA	NA
CG8184	COS	chrX	S	3.46	0.244	NA	NA	NA	NA	NA	NA	NA	NA	NA	NA	NA
CG8191	EE	chrX	S	3.46	0.233	0.3127	2.1144	0.147891	NA	NA	NA	NA	NA	NA	NA	NA
CG12379	5PP	chrX	S	3.46	0.308	0.0751	1.1918	0.0630139	NA	NA	NA	NA	NA	NA	NA	NA
CG8198	5PP	chrX	S	3.46	0.269	0.0429	1.7746	0.0241745	NA	NA	NA	NA	NA	NA	NA	NA
CG11678	EE	chrX	S	3.46	0.282	0.0764	2.2761	0.0335662	NA	NA	NA	NA	NA	NA	NA	0.853762
CG11679	5PP	chrX	S	3.46	0.234	0.1108	4.1657	0.0265982	NA	NA	NA	NA	NA	NA	NA	NA
CG8206	5PP	chrX	S	3.46	0.282	0.1229	3.1164	0.0394365	NA	NA	NA	NA	NA	NA	NA	0.488134
CG8944	5PP	chrX	S	3.46	0.3265	0.1242	4.4404	0.0279705	NA	NA	NA	NA	NA	NA	NA	NA
CG8231	5PP	chrX	S	3.46	0.319	NA	NA	NA	NA	NA	NA	NA	NA	NA	NA	0.740493
CG8239	COS	chrX	S	3.46	0.226	0.2877	2.186	0.13161	NA	NA	NA	NA	NA	NA	NA	NA
CG8948	5PP	chrX	S	3.46	0.236	NA	NA	NA	NA	NA	NA	NA	NA	NA	NA	0.801239
CG8260	COS	chrX	S	3.46	0.1915	NA	NA	NA	NA	NA	NA	NA	NA	NA	NA	NA
CG8288	5PP	chrX	S	3.46	0.244	0.1312	1.7447	0.0751992	NA	NA	NA	NA	NA	NA	NA	0.490567
CG33172	COS	chrX	S	3.46	0.176	NA	NA	NA	NA	NA	NA	NA	NA	NA	NA	NA
CG33173	COS	chrX	S	3.46	0.225	NA	NA	NA	NA	NA	NA	NA	NA	NA	NA	0.409739
CG8962	5PP	chrX	S	3.46	0.254	0.0858	3.8276	0.0224161	NA	NA	NA	NA	NA	NA	NA	NA
CG8470	5PP	chrX	S	3.46	0.291	0.2291	4.4242	0.0517834	NA	NA	NA	NA	NA	NA	NA	NA
CG8497	EE	chrX	S	3.46	0.217	0.1692	1.7441	0.0970128	NA	NA	NA	NA	NA	NA	NA	NA
CG15602	5PP	chrX	S	3.46	0.255	NA	NA	NA	NA	NA	NA	NA	NA	NA	NA	NA
CG8995	COS	chrX	S	3.46	0.223	0.0636	1.4984	0.0424453	NA	NA	NA	NA	NA	NA	NA	NA
CG8544	CSS	chrX	S	3.46	0.247429	0.0152	1.4869	0.0102226	NA	NA	NA	NA	NA	NA	NA	NA
CG8509	COS	chrX	S	3.46	0.245	NA	NA	NA	NA	NA	NA	NA	NA	NA	NA	NA
CG32582	5PP	chrX	S	3.46	0.143	NA	NA	NA	NA	NA	NA	NA	NA	NA	NA	NA
CG8565	COS	chrX	S	3.46	0.227	NA	NA	NA	NA	NA	NA	NA	NA	NA	NA	NA
CG9020	5PP	chrX	S	3.46	0.261	NA	NA	NA	NA	NA	NA	NA	NA	NA	NA	NA
CG8578	5PP	chrX	S	3.46	0.235	NA	NA	NA	NA	NA	NA	NA	NA	NA	NA	NA
CG9038	5PP	chrX	S	3.46	0.212	NA	NA	NA	NA	NA	NA	NA	NA	NA	NA	0.639087
CG15914	5PP	chrX	S	3.46	0.282	NA	NA	NA	NA	NA	NA	NA	NA	NA	NA	NA
CG9045	COS	chrX	S	3.46	0.245	0.1796	3.8879	0.0461946	NA	NA	NA	NA	NA	NA	NA	NA
CG33250	5PP	chrX	S	3.46	0.191	NA	NA	NA	NA	NA	NA	NA	NA	NA	NA	NA
CG16952	COS	chrX	S	3.46	0.19	0.083	2.086	0.0397891	NA	NA	NA	NA	NA	NA	NA	NA
CG9056	COS	chrX	S	3.46	0.203	NA	NA	NA	NA	NA	NA	NA	NA	NA	NA	0.234062
CG9066	5PP	chrX	S	3.46	0.286	0.1227	3.2897	0.0372982	NA	NA	NA	NA	NA	NA	NA	0.585858
CG15916	5PP	chrX	S	3.46	0.229	0.4881	2.1869	0.223193	NA	NA	NA	NA	NA	NA	NA	0.823905
CG9096	COS	chrX	S	3.46	0.206	NA	NA	NA	NA	NA	NA	NA	NA	NA	NA	NA
CG8909	COS	chrX	S	3.46	0.23	NA	NA	NA	NA	NA	NA	NA	NA	NA	NA	NA
CG8916	COS	chrX	S	3.46	0.2105	NA	NA	NA	NA	NA	NA	NA	NA	NA	NA	NA
CG17336	COS	chrX	S	3.46	0.203	NA	NA	NA	NA	NA	NA	NA	NA	NA	NA	NA
CG33180	COS	chrX	S	3.46	0.2	NA	NA	NA	NA	NA	NA	NA	NA	NA	NA	0.356818
CG9126	5PP	chrX	S	3.46	NA	NA	NA	NA	NA	NA	NA	NA	NA	NA	NA	NA
CG8924	5PP	chrX	S	3.46	0.241	0.2773	1.3281	0.208795	NA	NA	NA	NA	NA	NA	NA	NA
CG8928	COS	chrX	S	3.46	0.247	NA	NA	NA	NA	NA	NA	NA	NA	NA	NA	NA
CG15603	COS	chrX	S	3.46	NA	NA	NA	NA	NA	NA	NA	NA	NA	NA	NA	0.315572
CG15604	COS	chrX	S	3.46	NA	NA	NA	NA	NA	NA	NA	NA	NA	NA	NA	0.179132
CG12697	5PP	chrX	S	3.46	0.214	NA	NA	NA	NA	NA	NA	NA	NA	NA	NA	0.278475
CG9170	5PP	chrX	S	3.46	0.194	NA	NA	NA	NA	NA	NA	NA	NA	NA	NA	NA
CG9177	5PP	chrX	S	3.46	0.282	NA	NA	NA	NA	NA	NA	NA	NA	NA	NA	0.131074
CG8933	5PP	chrX	S	3.46	0.264	0.0063	1.5156	0.00415677	NA	NA	NA	NA	NA	NA	NA	NA
CG8939	COS	chrX	S	3.46	0.303	NA	NA	NA	NA	NA	NA	NA	NA	NA	NA	NA
CG9209	5PP	chrX	S	3.46	0.237	NA	NA	NA	NA	NA	NA	NA	NA	NA	NA	NA
CG32580	SG	chrX	S	3.46	0.152	NA	NA	NA	NA	NA	NA	NA	NA	NA	NA	NA
CG12395	5PP	chrX	S	3.46	0.23	NA	NA	NA	NA	NA	NA	NA	NA	NA	NA	NA
CG14948	5PP	chrX	S	3.46	0.205	0.2074	1.5116	0.137206	NA	NA	NA	NA	NA	NA	NA	NA
CG9212	COS	chrX	S	3.46	0.256	0.0616	1.4806	0.0416048	NA	NA	NA	NA	NA	NA	NA	0.592418
CG9214	5PI-EI	chrX	S	3.46	0.227	0.251	1.7355	0.144627	NA	NA	NA	NA	NA	NA	NA	0.745474
CG32577	SG	chrX	S	3.46	0.225	NA	NA	NA	NA	NA	NA	NA	NA	NA	NA	0.644869
CG9908	SG	chrX	S	3.46	0.281	0.2608	2.7207	0.0958577	NA	NA	NA	NA	NA	NA	NA	0.860442
CG12507	COS	chrX	S	3.45	0.236	0.2791	1.3883	0.201037	NA	NA	NA	NA	NA	NA	NA	NA
CG13956	5PP	chrX	S	3.45	0.25	NA	NA	NA	NA	NA	NA	NA	NA	NA	NA	NA
CG3415	COS	chrX	S	3.45	0.315	0.0982	2.0403	0.0481302	NA	NA	NA	NA	NA	NA	NA	0.317312
CG3525	COS	chrX	S	3.45	0.2314	0.1517	1.1844	0.128082	NA	NA	NA	NA	NA	NA	NA	0.714834
CG32576	5PP	chrX	S	3.45	0.1875	NA	NA	NA	NA	NA	NA	NA	NA	NA	NA	NA
CG3606	5PP	chrX	S	3.45	0.301	NA	NA	NA	NA	NA	NA	NA	NA	NA	NA	0.819495
CG3632	COS	chrX	S	3.45	0.211	NA	NA	NA	NA	NA	NA	NA	NA	NA	NA	0.0326959
CG3679	COS	chrX	S	3.45	0.205	0.3583	1.7939	0.199732	NA	NA	NA	NA	NA	NA	NA	NA
CG9915	5PP	chrX	S	3.45	0.179	0.0982	4.0402	0.0243057	NA	NA	NA	NA	NA	NA	NA	NA
CG33251	COS	chrX	S	3.45	0.165	NA	NA	NA	NA	NA	NA	NA	NA	NA	NA	NA
CG13957	5PP	chrX	S	3.45	0.226	0.1927	1.5312	0.125849	NA	NA	NA	NA	NA	NA	NA	0.172751
CG9916	COS	chrX	S	3.45	0.287	NA	NA	NA	NA	NA	NA	NA	NA	NA	NA	NA
CG9917	5PP	chrX	S	3.45	0.273	0.2249	3.9484	0.0569598	NA	NA	NA	NA	NA	NA	NA	0.828137
CG32579	5PP	chrX	S	3.45	0.233	NA	NA	NA	NA	NA	NA	NA	NA	NA	NA	NA
CG3692	EE	chrX	S	3.45	0.293	0.0717	2.338	0.0306672	NA	NA	NA	NA	NA	NA	NA	NA
CG9919	EE	chrX	S	3.45	0.294	0.084	1.8026	0.0465994	NA	NA	NA	NA	NA	NA	NA	NA
CG9921	5PP	chrX	S	3.45	0.236	0.1016	1.177	0.0863212	NA	NA	NA	NA	NA	NA	NA	0.307304
CG12223	5PP	chrX	S	3.45	0.249667	0.0872	2.0116	0.0433486	NA	NA	NA	NA	NA	NA	NA	NA
CG32578	5PP	chrX	S	3.45	0.192	NA	NA	NA	NA	NA	NA	NA	NA	NA	NA	NA
CG9992	5PP	chrX	S	3.45	0.2508	0.2523	1.5918	0.1585	NA	NA	NA	NA	NA	NA	NA	0.632521
CG4239	5PP	chrX	S	3.45	0.313	0.0079	0.8946	0.00883076	NA	NA	NA	NA	NA	NA	NA	0.58417
CG9984	5PP	chrX	S	3.45	0.268	0.0182	1.391	0.0130841	NA	NA	NA	NA	NA	NA	NA	NA
CG4252	5PP	chrX	S	3.45	0.231	NA	NA	NA	NA	NA	NA	NA	NA	NA	NA	NA
CG9981	COS	chrX	S	3.45	0.242	0.1615	1.5038	0.107395	NA	NA	NA	NA	NA	NA	NA	NA
CG4301	COS	chrX	S	3.45	0.243	0.0712	2.3859	0.029842	NA	NA	NA	NA	NA	NA	NA	NA
CG4394	EE	chrX	S	3.45	NA	0.0838	1.8965	0.0441867	NA	NA	NA	NA	NA	NA	NA	NA
CG32575	5PP	chrX	S	3.45	0.270333	NA	NA	NA	NA	NA	NA	NA	NA	NA	NA	0.715448
CG9947	5PP	chrX	S	3.45	0.269	0.1098	1.5798	0.0695025	NA	NA	NA	NA	NA	NA	NA	NA
CG4420	5PP	chrX	S	3.45	0.25	0.1236	2.3087	0.0535366	NA	NA	NA	NA	NA	NA	NA	0.478753
CG9946	5PP	chrX	S	3.45	0.338	0.0337	1.7856	0.0188732	NA	NA	NA	NA	NA	NA	NA	0.0422034
CG4429	5PP	chrX	S	3.45	0.278	0.0861	1.9911	0.0432424	NA	NA	NA	NA	NA	NA	NA	0.12256
CG9903	CSS	chrX	S	3.45	0.207	NA	NA	NA	NA	NA	NA	NA	NA	NA	NA	NA
CG13014	5PP	chrX	S	3.45	0.304	0.2392	1.344	0.177976	NA	NA	NA	NA	NA	NA	NA	NA
CG9802	5PP	chrX	S	3.45	0.294	0.0218	4.7071	0.0046313	NA	NA	NA	NA	NA	NA	NA	NA
CG4453	5PP	chrX	S	3.45	0.253333	NA	NA	NA	NA	NA	NA	NA	NA	NA	NA	NA
CG18582	COS	chrX	S	3.45	0.258	0.0971	2.4714	0.0392895	NA	NA	NA	NA	NA	NA	NA	0.640704
CG9774	CSS	chrX	S	3.45	0.284	0.0348	4.8103	0.00723448	NA	NA	NA	NA	NA	NA	NA	NA
CG9777	COS	chrX	S	3.45	0.243	NA	NA	NA	NA	NA	NA	NA	NA	NA	NA	NA
CG4521	COS	chrX	S	3.45	0.26	0.223	1.6188	0.137756	NA	NA	NA	NA	NA	NA	NA	NA
CG32573	EE	chrX	S	3.45	0.286	0.1602	2.1968	0.0729243	NA	NA	NA	NA	NA	NA	NA	NA
CG9723	5PP	chrX	S	3.45	0.284	NA	NA	NA	NA	NA	NA	NA	NA	NA	NA	NA
CG18572	5PP	chrX	S	3.45	0.259	0.0877	1.9239	0.0455845	NA	NA	NA	NA	NA	NA	NA	NA
CG15865	COS	chrX	S	3.45	0.218	0.2558	4.8081	0.0532019	NA	NA	NA	NA	NA	NA	NA	NA
CG13012	EE	chrX	S	3.45	0.256	0.1939	3.1875	0.0608314	NA	NA	NA	NA	NA	NA	NA	NA
CG13010	5PP	chrX	S	3.45	0.231	NA	NA	NA	NA	NA	NA	NA	NA	NA	NA	0.392512
CG13011	5PP	chrX	S	3.45	0.253	0.0406	1.1479	0.0353689	NA	NA	NA	NA	NA	NA	NA	NA
CG9703	COS	chrX	S	3.45	0.2845	0.0545	1.8435	0.0295633	NA	NA	NA	NA	NA	NA	NA	NA
CG4678	5PP	chrX	S	3.45	0.2525	0.0805	1.975	0.0407595	NA	NA	NA	NA	NA	NA	NA	NA
CG4653	5PP	chrX	S	3.45	0.264	0.2442	1.7792	0.137253	NA	NA	NA	NA	NA	NA	NA	0.249844
CG9672	COS	chrX	S	3.45	0.296	0.1804	1.9395	0.0930137	NA	NA	NA	NA	NA	NA	NA	0.626239
CG13008	COS	chrX	S	3.45	0.2255	0.4562	4.6504	0.0980991	NA	NA	NA	NA	NA	NA	NA	0.0267702
CG32572	CSS	chrX	S	3.45	0.221	NA	NA	NA	NA	NA	NA	NA	NA	NA	NA	0.000752745
CG9634	5PI-EI	chrX	S	3.45	0.254	0.0819	1.428	0.0573529	NA	NA	NA	NA	NA	NA	NA	0.0351845
CG32571	5PI-EI	chrX	S	3.45	0.332	0.1255	1.6155	0.0776849	NA	NA	NA	NA	NA	NA	NA	NA
CG32568	5PI-EI	chrX	S	3.45	0.188	NA	NA	NA	NA	NA	NA	NA	NA	NA	NA	NA
CG32574	5PI-EI	chrX	S	3.45	0.313	0.15	2.6948	0.0556628	NA	NA	NA	NA	NA	NA	NA	0.205365
CG9623	5PP	chrX	S	3.45	0.279	0.136	1.9151	0.0710146	NA	NA	NA	NA	NA	NA	NA	NA
CG4742	5PP	chrX	S	3.45	0.269	0.1305	3.5743	0.0365106	NA	NA	NA	NA	NA	NA	NA	0.182944
CG9609	5PP	chrX	S	3.44333	0.282	0.2039	3.8561	0.0528773	NA	NA	NA	NA	NA	NA	NA	NA
CG4756	5PP	chrX	S	3.44	0.308	0.0256	3.3031	0.0077503	NA	NA	NA	NA	NA	NA	NA	NA
CG9606	5PP	chrX	S	3.44	0.288	0.3067	1.6044	0.191162	NA	NA	NA	NA	NA	NA	NA	NA
CG4768	5PP	chrX	S	3.44	0.26	0.0681	0.9868	0.0690109	NA	NA	NA	NA	NA	NA	NA	NA
CG9132	5PP	chrX	S	3.44	0.247	NA	NA	NA	NA	NA	NA	NA	NA	NA	NA	NA
CG4789	5PI-EI	chrX	S	3.44	0.254	0.1914	1.9982	0.0957862	NA	NA	NA	NA	NA	NA	NA	0.0100866
CG9125	5PP	chrX	S	3.44	0.295	NA	NA	NA	NA	NA	NA	NA	NA	NA	NA	NA
CG13005	5PP	chrX	S	3.44	0.224	0.2237	1.9478	0.114848	NA	NA	NA	NA	NA	NA	NA	NA
CG4805	COS	chrX	S	3.44	0.2215	0.1136	4.327	0.0262538	NA	NA	NA	NA	NA	NA	NA	NA
CG4829	SG	chrX	S	3.44	0.2434	NA	NA	NA	NA	NA	NA	NA	NA	NA	NA	0.0568368
CG13004	CSS	chrX	S	3.44	0.247	0.0858	2.3609	0.0363421	NA	NA	NA	NA	NA	NA	NA	0.532495
CG9108	CSS	chrX	S	3.44	0.235	0.0321	1.435	0.0223693	NA	NA	NA	NA	NA	NA	NA	0.747102
CG13003	CSS	chrX	S	3.44	0.2175	NA	NA	NA	NA	NA	NA	NA	NA	NA	NA	0.270197
CG4872	EE	chrX	S	3.44	0.264	0.3098	1.6371	0.189237	NA	NA	NA	NA	NA	NA	NA	NA
CG4875	5PP	chrX	S	3.44	0.3095	0.2347	3.3383	0.0703052	NA	NA	NA	NA	NA	NA	NA	NA
CG9099	5PP	chrX	S	3.44	0.267	0.06	3.5426	0.0169367	NA	NA	NA	NA	NA	NA	NA	NA
CG4880	5PP	chrX	S	3.44	0.24	0.5022	3.801	0.132123	NA	NA	NA	NA	NA	NA	NA	0.114963
CG13002	COS	chrX	S	3.44	0.211	0.4	1.5785	0.253405	NA	NA	NA	NA	NA	NA	NA	NA
CG9089	COS	chrX	S	3.44	0.307	0.1186	4.0867	0.029021	NA	NA	NA	NA	NA	NA	NA	NA
CG13001	COS	chrX	S	3.44	0.299	0.0138	1.6929	0.00815169	NA	NA	NA	NA	NA	NA	NA	NA
CG13000	5PP	chrX	S	3.44	0.279	NA	NA	NA	NA	NA	NA	NA	NA	NA	NA	NA
CG4937	5PP	chrX	S	3.44	0.2275	0.1236	5.0702	0.0243777	NA	NA	NA	NA	NA	NA	NA	NA
CG9086	COS	chrX	S	3.44	0.269	0.1614	5.2133	0.0309593	NA	NA	NA	NA	NA	NA	NA	NA
CG9059	SG	chrX	S	3.44	0.246	NA	NA	NA	NA	NA	NA	NA	NA	NA	NA	NA
CG12433	COS	chrX	S	3.44	0.2465	NA	NA	NA	NA	NA	NA	NA	NA	NA	NA	NA
CG34326	COS	chrX	S	3.44	0.24	NA	NA	NA	NA	NA	NA	NA	NA	NA	NA	NA
CG8949	5PP	chrX	S	3.44	0.244	NA	NA	NA	NA	NA	NA	NA	NA	NA	NA	0.00113038
CG4949	5PP	chrX	S	3.44	0.2645	0.3771	1.7935	0.210259	NA	NA	NA	NA	NA	NA	NA	NA
CG8945	5PI-EI	chrX	S	3.44	0.214	0.2471	2.2999	0.107439	NA	NA	NA	NA	NA	NA	NA	NA
CG4955	CSS	chrX	S	3.44	0.196	0.5229	3.6264	0.144193	NA	NA	NA	NA	NA	NA	NA	0.00518113
CG5004	5PP	chrX	S	3.44	0.237	0.0984	2.5364	0.0387951	NA	NA	NA	NA	NA	NA	NA	0.567552
CG8923	COS	chrX	S	3.44	0.239	0.3227	1.8363	0.175734	NA	NA	NA	NA	NA	NA	NA	NA
CG33935	COS	chrX	S	3.44	0.218	NA	NA	NA	NA	NA	NA	NA	NA	NA	NA	NA
CG5010	5PP	chrX	S	3.43	0.269	0.0978	0.8613	0.113549	NA	NA	NA	NA	NA	NA	NA	0.566877
CG32561	COS	chrX	S	3.43	0.207	NA	NA	NA	NA	NA	NA	NA	NA	NA	NA	0.000764476
CG32562	5PP	chrX	S	3.43	0.241	0.3036	5.0327	0.0603255	NA	NA	NA	NA	NA	NA	NA	NA
CG5055	5PP	chrX	S	3.43	0.2405	0.0949	2.0373	0.0465813	NA	NA	NA	NA	NA	NA	NA	0.343983
CG5070	5PP	chrX	S	3.43	0.221	NA	NA	NA	NA	NA	NA	NA	NA	NA	NA	NA
CG32564	COS	chrX	S	3.43	0.345	NA	NA	NA	NA	NA	NA	NA	NA	NA	NA	NA
CG32563	COS	chrX	S	3.43	0.187	NA	NA	NA	NA	NA	NA	NA	NA	NA	NA	NA
CG12995	COS	chrX	S	3.43	0.378	0.2173	1.8992	0.114417	NA	NA	NA	NA	NA	NA	NA	NA
CG18258	COS	chrX	S	3.43	0.201	0.2391	4.0754	0.0586691	NA	NA	NA	NA	NA	NA	NA	0.241189
CG12998	COS	chrX	S	3.43	0.193	NA	NA	NA	NA	NA	NA	NA	NA	NA	NA	NA
CG5172	COS	chrX	S	3.43	0.3375	NA	NA	NA	NA	NA	NA	NA	NA	NA	NA	0.367007
CG12997	EE	chrX	S	3.43	0.284	NA	NA	NA	NA	NA	NA	NA	NA	NA	NA	0.14688
CG34327	EE	chrX	S	3.43	0.243	NA	NA	NA	NA	NA	NA	NA	NA	NA	NA	NA
CG10598	COS	chrX	S	3.43	0.428	NA	NA	NA	NA	NA	NA	NA	NA	NA	NA	NA
CG10597	COS	chrX	S	3.43	0.304	NA	NA	NA	NA	NA	NA	NA	NA	NA	NA	0.709746
CG8915	COS	chrX	S	3.43	0.236	0.3821	3.1198	0.122476	NA	NA	NA	NA	NA	NA	NA	NA
CG8675	5PP	chrX	S	3.43	0.342	0.0798	3.2431	0.0246061	NA	NA	NA	NA	NA	NA	NA	NA
CG12996	5PP	chrX	S	3.43	0.248	0.2121	3.463	0.0612475	NA	NA	NA	NA	NA	NA	NA	NA
CG8661	CSS	chrX	S	3.43	0.295	0.3218	3.4192	0.0941156	NA	NA	NA	NA	NA	NA	NA	0.747107
CG8649	5PP	chrX	S	3.43	0.318667	0.0352	3.2326	0.0108891	NA	NA	NA	NA	NA	NA	NA	0.533591
CG5445	5PP	chrX	S	3.43	0.271	0.1224	1.831	0.0668487	NA	NA	NA	NA	NA	NA	NA	0.000117038
CG5488	SG	chrX	S	3.43	0.263	NA	NA	NA	NA	NA	NA	NA	NA	NA	NA	NA
CG5529	SG	chrX	S	3.43	0.316	NA	NA	NA	NA	NA	NA	NA	NA	NA	NA	NA
CG8611	5PP	chrX	S	3.43	0.239	NA	NA	NA	NA	NA	NA	NA	NA	NA	NA	NA
CG5613	5PP	chrX	S	3.43	0.243	0.2669	1.923	0.138794	NA	NA	NA	NA	NA	NA	NA	NA
CG12993	CSS	chrX	S	3.42	0.206	0.3539	4.2429	0.0834099	NA	NA	NA	NA	NA	NA	NA	0.507934
CG8568	CSS	chrX	S	3.42	0.262	0.0833	1.9354	0.0430402	NA	NA	NA	NA	NA	NA	NA	NA
CG8557	SG	chrX	S	3.42	0.239333	0.1134	2.9322	0.038674	NA	NA	NA	NA	NA	NA	NA	NA
CG12432	SG	chrX	S	3.42	0.222	0.1898	2.4821	0.0764675	NA	NA	NA	NA	NA	NA	NA	NA
CG8527	CSS	chrX	S	3.42	0.267333	0.0747	4.1482	0.0180078	NA	NA	NA	NA	NA	NA	NA	NA
CG8465	5PP	chrX	S	3.42	0.24	0.3159	1.8083	0.174694	NA	NA	NA	NA	NA	NA	NA	NA
CG12991	5PP	chrX	S	3.42	0.28	0.1847	1.5921	0.11601	NA	NA	NA	NA	NA	NA	NA	0.191847
CG12992	COS	chrX	S	3.42	0.236	NA	NA	NA	NA	NA	NA	NA	NA	NA	NA	0.00150154
CG5675	CSS	chrX	S	3.42	0.25	0.1027	2.1733	0.0472553	NA	NA	NA	NA	NA	NA	NA	0.0740105
CG8408	COS	chrX	S	3.42	0.281	0.0239	1.8402	0.0129877	NA	NA	NA	NA	NA	NA	NA	0.748519
CG8326	COS	chrX	S	3.42	0.249	0.2415	4.0605	0.0594754	NA	NA	NA	NA	NA	NA	NA	NA
CG8316	5PP	chrX	S	3.42	0.253	NA	NA	NA	NA	NA	NA	NA	NA	NA	NA	NA
CG8289	5PP	chrX	S	3.42	0.259	0.3392	3.3935	0.0999558	NA	NA	NA	NA	NA	NA	NA	0.57512
CG5800	5PP	chrX	S	3.42	0.274	0.1306	4.6517	0.0280758	NA	NA	NA	NA	NA	NA	NA	NA
CG32555	COS	chrX	S	3.42	0.281	NA	NA	NA	NA	NA	NA	NA	NA	NA	NA	0.0249201
CG8211	5PP	chrX	S	3.42	0.263	0.0822	1.8724	0.0439009	NA	NA	NA	NA	NA	NA	NA	NA
CG5870	5PP	chrX	S	3.42	0.331	0.0155	5.1355	0.00301821	NA	NA	NA	NA	NA	NA	NA	0.719725
CG32556	SG	chrX	S	3.41667	0.237	NA	NA	NA	NA	NA	NA	NA	NA	NA	NA	0.251758
CG8188	5PP	chrX	S	3.41	0.264	NA	NA	NA	NA	NA	NA	NA	NA	NA	NA	0.621975
CG5884	5PP	chrX	S	3.41	0.209	0.0285	1.636	0.0174205	NA	NA	NA	NA	NA	NA	NA	NA
CG8173	5PP	chrX	S	3.41	0.279	NA	NA	NA	NA	NA	NA	NA	NA	NA	NA	NA
CG32560	5PP	chrX	S	3.41	NA	0.0905	1.8054	0.0501274	NA	NA	NA	NA	NA	NA	NA	0.480176
CG32559	CSS	chrX	S	3.41	NA	NA	NA	NA	NA	NA	NA	NA	NA	NA	NA	NA
CG15816	CSS	chrX	S	3.41	0.19	0.2691	1.6802	0.16016	NA	NA	NA	NA	NA	NA	NA	NA
CG6269	SG	chrX	S	3.41	0.236	0.0516	1.653	0.031216	NA	NA	NA	NA	NA	NA	NA	NA
CG12986	CSS	chrX	S	3.41	0.246	0.1417	1.6468	0.0860457	NA	NA	NA	NA	NA	NA	NA	NA
CG8146	COS	chrX	S	3.41	0.263	0.1346	2.4729	0.05443	NA	NA	NA	NA	NA	NA	NA	NA
CG6398	COS	chrX	S	3.41	0.258	0.0132	1.5417	0.00856198	NA	NA	NA	NA	NA	NA	NA	NA
CG6474	EE	chrX	S	3.41	0.272	NA	NA	NA	NA	NA	NA	NA	NA	NA	NA	0.00841134
CG15814	5PP	chrX	S	3.41	0.30825	0.0489	2.0909	0.0233871	NA	NA	NA	NA	NA	NA	NA	0.0391186
CG6506	5PP	chrX	S	3.41	0.324	0.1692	2.7135	0.0623549	NA	NA	NA	NA	NA	NA	NA	NA
CG32554	EE	chrX	S	3.41	0.256	NA	NA	NA	NA	NA	NA	NA	NA	NA	NA	NA
CG32557	5PP	chrX	S	3.41	0.309	0.0919	4.2109	0.0218243	NA	NA	NA	NA	NA	NA	NA	NA
CG6762	5PP	chrX	S	3.41	0.277	0.163	2.2654	0.071952	NA	NA	NA	NA	NA	NA	NA	NA
CG7846	5PP	chrX	S	3.41	0.271	0.1724	1.6858	0.102266	NA	NA	NA	NA	NA	NA	NA	NA
CG6769	5PP	chrX	S	3.41	0.356	0.0874	2.8377	0.0307996	NA	NA	NA	NA	NA	NA	NA	0.0360566
CG7826	5PP	chrX	S	3.41	NA	0.0362	1.4237	0.0254267	NA	NA	NA	NA	NA	NA	NA	0.806788
CG7835	COS	chrX	S	3.41	NA	NA	NA	NA	NA	NA	NA	NA	NA	NA	NA	0.589033
CG12985	5PI-EI	chrX	S	3.41	0.211	0.4228	1.5355	0.27535	NA	NA	NA	NA	NA	NA	NA	NA
CG7772	5PP	chrX	S	3.41	0.297	0.1219	2.3819	0.0511776	NA	NA	NA	NA	NA	NA	NA	0.00490955
CG6847	COS	chrX	S	3.41	0.239	NA	NA	NA	NA	NA	NA	NA	NA	NA	NA	NA
CG32494	5PI-EI	chrX	S	3.4	0.232	NA	NA	NA	NA	NA	NA	NA	NA	NA	NA	NA
CG12672	COS	chrX	S	3.4	0.231	NA	NA	NA	NA	NA	NA	NA	NA	NA	NA	0.533953
CG6867	5PI-EI	chrX	S	3.4	0.225	0.1057	2.0331	0.0519896	NA	NA	NA	NA	NA	NA	NA	NA
CG15373	SG	chrX	S	3.4	0.2275	0.0863	2.7833	0.0310064	NA	NA	NA	NA	NA	NA	NA	NA
CG7098	EE	chrX	S	3.4	0.278	0.1721	1.8506	0.0929969	NA	NA	NA	NA	NA	NA	NA	NA
CG7206	5PP	chrX	S	3.4	0.2865	NA	NA	NA	NA	NA	NA	NA	NA	NA	NA	NA
CG7122	COS	chrX	S	3.4	0.265	NA	NA	NA	NA	NA	NA	NA	NA	NA	NA	NA
CG7192	5PP	chrX	S	3.4	0.282	0.0873	1.5213	0.0573851	NA	NA	NA	NA	NA	NA	NA	NA
CG7128	5PP	chrX	S	3.4	0.205	0.1267	3.9259	0.0322729	NA	NA	NA	NA	NA	NA	NA	NA
CG7178	COS	chrX	S	3.4	0.316857	0.138	0.5426	0.254331	NA	NA	NA	NA	NA	NA	NA	0.900515
CG12611	SG	chrX	S	3.39	0.228	NA	NA	NA	NA	NA	NA	NA	NA	NA	NA	NA
CG5927	COS	chrX	S	3.39	0.24	0.5896	3.4358	0.171605	NA	NA	NA	NA	NA	NA	NA	NA
CG15064	COS	chrX	S	3.39	0.275	0.1797	1.9843	0.0905609	NA	NA	NA	NA	NA	NA	NA	NA
CG33639	COS	chrX	S	3.39	0.243	0.0871	3.8039	0.0228976	NA	NA	NA	NA	NA	NA	NA	NA
CG5988	CSS	chrX	S	3.39	0.267	0.2236	4.2036	0.0531925	NA	NA	NA	NA	NA	NA	NA	NA
CG15059	CSS	chrX	S	3.39	0.179	NA	NA	NA	NA	NA	NA	NA	NA	NA	NA	0.00292823
CG15057	COS	chrX	S	3.39	0.235	NA	NA	NA	NA	NA	NA	NA	NA	NA	NA	NA
CG33542	COS	chrX	S	3.39	0.252	NA	NA	NA	NA	NA	NA	NA	NA	NA	NA	NA
CG5993	CSS	chrX	S	3.39	0.271	0.2578	4.0312	0.0639512	NA	NA	NA	NA	NA	NA	NA	NA
CG6023	CSS	chrX	S	3.39	0.3045	0.9071	1.6274	0.557392	NA	NA	NA	NA	NA	NA	NA	NA
CG6106	CSS	chrX	S	3.38	0.255	0.1569	1.6747	0.0936884	NA	NA	NA	NA	NA	NA	NA	0.0430971
CG6103	COS	chrX	S	3.38	0.265	NA	NA	NA	NA	NA	NA	NA	NA	NA	NA	0.291362
CG6205	5PP	chrX	S	3.38	0.272	0.2896	1.6011	0.180876	NA	NA	NA	NA	NA	NA	NA	NA
CG6179	5PP	chrX	S	3.38	0.287	0.1187	2.6781	0.0443225	NA	NA	NA	NA	NA	NA	NA	NA
CG6223	COS	chrX	S	3.38	0.291	0.0405	2.0671	0.0195927	NA	NA	NA	NA	NA	NA	NA	0.299674
CG6186	COS	chrX	S	3.38	0.356	NA	NA	NA	NA	NA	NA	NA	NA	NA	NA	0.581178
CG32549	CSS	chrX	S	3.38	0.289667	NA	NA	NA	NA	NA	NA	NA	NA	NA	NA	0.028365
CG34328	COS	chrX	S	3.38	0.22	NA	NA	NA	NA	NA	NA	NA	NA	NA	NA	NA
CG15056	COS	chrX	S	3.38	0.172	NA	NA	NA	NA	NA	NA	NA	NA	NA	NA	NA
CG15055	COS	chrX	S	3.38	NA	NA	NA	NA	NA	NA	NA	NA	NA	NA	NA	NA
CG32550	COS	chrX	S	3.38	NA	NA	NA	NA	NA	NA	NA	NA	NA	NA	NA	NA
CG32548	5PI-EI	chrX	S	3.38	0.256	NA	NA	NA	NA	NA	NA	NA	NA	NA	NA	0.581291
CG6290	CSS	chrX	S	3.38	0.187	0.3206	1.9943	0.160758	NA	NA	NA	NA	NA	NA	NA	NA
CG32551	5PI-EI	chrX	S	3.38	0.212	0.3771	4.1132	0.0916804	NA	NA	NA	NA	NA	NA	NA	NA
CG6361	CSS	chrX	S	3.38	0.221	NA	NA	NA	NA	NA	NA	NA	NA	NA	NA	NA
CG6367	COS	chrX	S	3.38	0.234	0.2659	2.1936	0.121216	NA	NA	NA	NA	NA	NA	NA	NA
CG15046	COS	chrX	S	3.38	0.245	0.2005	1.5269	0.131312	NA	NA	NA	NA	NA	NA	NA	NA
CG15044	COS	chrX	S	3.38	0.27	0.1764	3.369	0.0523598	NA	NA	NA	NA	NA	NA	NA	0.638328
CG15043	COS	chrX	S	3.38	0.336	0.2881	1.7886	0.161076	NA	NA	NA	NA	NA	NA	NA	0.787897
CG6394	5PP	chrX	S	3.38	0.308	0.034	4.2337	0.0080308	NA	NA	NA	NA	NA	NA	NA	NA
CG6318	5PP	chrX	S	3.38	0.256	NA	NA	NA	NA	NA	NA	NA	NA	NA	NA	NA
CG6407	COS	chrX	S	3.37333	0.224	0.2364	4.5601	0.051841	NA	NA	NA	NA	NA	NA	NA	NA
CG6470	5PP	chrX	S	3.37	0.26	0.3948	3.569	0.110619	NA	NA	NA	NA	NA	NA	NA	0.0502119
CG6335	5PP	chrX	S	3.37	0.2855	0.0533	1.9555	0.0272565	NA	NA	NA	NA	NA	NA	NA	NA
CG15048	EE	chrX	S	3.37	0.21	0.1236	1.1359	0.108812	NA	NA	NA	NA	NA	NA	NA	NA
CG6481	EE	chrX	S	3.37	0.216	NA	NA	NA	NA	NA	NA	NA	NA	NA	NA	0.0350814
CG15042	5PP	chrX	S	3.37	0.223	NA	NA	NA	NA	NA	NA	NA	NA	NA	NA	NA
CG15047	5PP	chrX	S	3.37	0.244	0.6203	3.455	0.179537	NA	NA	NA	NA	NA	NA	NA	NA
CG6500	SG	chrX	S	3.37	0.299	NA	NA	NA	NA	NA	NA	NA	NA	NA	NA	0.373545
CG15040	SG	chrX	S	3.37	0.248	0.3772	1.5912	0.237054	NA	NA	NA	NA	NA	NA	NA	NA
CG6531	SG	chrX	S	3.37	0.286	NA	NA	NA	NA	NA	NA	NA	NA	NA	NA	NA
CG6606	5PP	chrX	S	3.37	0.273	0.1182	2.0636	0.0572785	NA	NA	NA	NA	NA	NA	NA	NA
CG6540	5PP	chrX	S	3.37	0.274	0.296	3.8824	0.0762415	NA	NA	NA	NA	NA	NA	NA	NA
CG6632	COS	chrX	S	3.37	0.268	0.2213	2.6941	0.0821425	NA	NA	NA	NA	NA	NA	NA	NA
CG6659	5PP	chrX	S	3.37	0.309	0.138	1.5446	0.0893435	NA	NA	NA	NA	NA	NA	NA	NA
CG6551	5PP	chrX	S	3.37	0.276	0.124	3.9226	0.0316117	NA	NA	NA	NA	NA	NA	NA	NA
CG6578	COS	chrX	S	3.36	0.272	0.2033	2.2924	0.0886843	NA	NA	NA	NA	NA	NA	NA	NA
CG6816	COS	chrX	S	3.36	0.295	0.0181	1.8922	0.00956559	NA	NA	NA	NA	NA	NA	NA	NA
CG6585	112	chrX	S	3.36	0.22	0.2437	2.6198	0.0930224	NA	NA	NA	NA	NA	NA	NA	NA
CG12609	CSS	chrX	S	3.36	0.237	NA	NA	NA	NA	NA	NA	NA	NA	NA	NA	NA
CG7001	5PP	chrX	S	3.36	0.273	0.1027	1.5524	0.0661556	NA	NA	NA	NA	NA	NA	NA	0.863031
CG7053	COS	chrX	S	3.36	0.34	0.014	1.1845	0.0118193	NA	NA	NA	NA	NA	NA	NA	0.0431997
CG7088	5PI-EI	chrX	S	3.36	0.25	NA	NA	NA	NA	NA	NA	NA	NA	NA	NA	0.000649107
CG7058	COS	chrX	S	3.36	0.254	0.0773	1.4791	0.0522615	NA	NA	NA	NA	NA	NA	NA	NA
CG7095	CSS	chrX	S	3.36	NA	0.0739	2.1776	0.0339364	NA	NA	NA	NA	NA	NA	NA	NA
CG32543	CSS	chrX	S	3.36	NA	NA	NA	NA	NA	NA	NA	NA	NA	NA	NA	NA
CG7101	COS	chrX	S	3.35667	0.306	0.308	2.1011	0.14659	NA	NA	NA	NA	NA	NA	NA	NA
CG7103	COS	chrX	S	3.35	0.305	0.2135	1.9187	0.111273	NA	NA	NA	NA	NA	NA	NA	0.354325
CG7280	5PI-EI	chrX	S	3.35	0.243	0.1408	1.7906	0.0786329	NA	NA	NA	NA	NA	NA	NA	NA
CG7322	5PP	chrX	S	3.35	0.273	0.0786	1.9693	0.0399127	NA	NA	NA	NA	NA	NA	NA	0.540599
CG7288	5PP	chrX	S	3.35	0.307	0.0436	2.066	0.0211036	NA	NA	NA	NA	NA	NA	NA	NA
CG32544	COS	chrX	S	3.35	0.266	NA	NA	NA	NA	NA	NA	NA	NA	NA	NA	NA
CG7326	5PP	chrX	S	3.35	0.263	0.4695	4.118	0.114012	NA	NA	NA	NA	NA	NA	NA	NA
CG34401	5PP	chrX	S	3.35	0.246	NA	NA	NA	NA	NA	NA	NA	NA	NA	NA	NA
CG7332	COS	chrX	S	3.35	0.268	0.246	2.6487	0.0928758	NA	NA	NA	NA	NA	NA	NA	0.500153
CG7358	5PP	chrX	S	3.35	0.205	0.1558	2.3886	0.0652265	NA	NA	NA	NA	NA	NA	NA	NA
CG7378	CSS	chrX	S	3.35	0.229	0.024	1.468	0.0163488	NA	NA	NA	NA	NA	NA	NA	0.322779
CG14190	COS	chrX	S	3.34	0.249	NA	NA	NA	NA	NA	NA	NA	NA	NA	NA	NA
CG34330	COS	chrX	S	3.34	0.274	NA	NA	NA	NA	NA	NA	NA	NA	NA	NA	NA
CG7406	COS	chrX	S	3.34	0.365	NA	NA	NA	NA	NA	NA	NA	NA	NA	NA	NA
CG14191	COS	chrX	S	3.34	0.342	NA	NA	NA	NA	NA	NA	NA	NA	NA	NA	0.580489
CG15882	CSS	chrX	S	3.34	0.215	NA	NA	NA	NA	NA	NA	NA	NA	NA	NA	NA
CG15883	CSS	chrX	S	3.33	0.284	NA	NA	NA	NA	NA	NA	NA	NA	NA	NA	0.325847
CG7481	CSS	chrX	S	3.33	NA	NA	NA	NA	NA	NA	NA	NA	NA	NA	NA	0.804269
CG7502	CSS	chrX	S	3.33	NA	0.3734	4.8209	0.0774544	NA	NA	NA	NA	NA	NA	NA	NA
CG7556	5PP	chrX	S	3.33	0.285	0.1003	4.0623	0.0246904	NA	NA	NA	NA	NA	NA	NA	0.690431
CG7453	5PP	chrX	S	3.33	0.286	0.2757	1.9074	0.144542	NA	NA	NA	NA	NA	NA	NA	0.872194
CG14193	COS	chrX	S	3.33	0.285	NA	NA	NA	NA	NA	NA	NA	NA	NA	NA	NA
CG7914	5PP	chrX	S	3.33	0.287	0.2452	1.6518	0.148444	NA	NA	NA	NA	NA	NA	NA	NA
CG14194	5PP	chrX	S	3.33	0.349	0.0314	1.9648	0.0159813	NA	NA	NA	NA	NA	NA	NA	0.634008
CG7990	COS	chrX	S	3.33	0.302	NA	NA	NA	NA	NA	NA	NA	NA	NA	NA	NA
CG12359	COS	chrX	S	3.33	0.25	NA	NA	NA	NA	NA	NA	NA	NA	NA	NA	NA
CG14195	5PP	chrX	S	3.33	0.258	0.0424	1.6646	0.0254716	NA	NA	NA	NA	NA	NA	NA	NA
CG7874	5PP	chrX	S	3.33	0.312	0.3175	1.2077	0.262896	NA	NA	NA	NA	NA	NA	NA	0.0505797
CG7876	COS	chrX	S	3.33	0.354	0.8368	1.5666	0.53415	NA	NA	NA	NA	NA	NA	NA	NA
CG7884	COS	chrX	S	3.33	0.235	NA	NA	NA	NA	NA	NA	NA	NA	NA	NA	NA
CG7889	EE	chrX	S	3.33	0.273	0.2003	1.5752	0.127158	NA	NA	NA	NA	NA	NA	NA	NA
CG7992	5PP	chrX	S	3.33	0.286	0.093	1.6514	0.0563159	NA	NA	NA	NA	NA	NA	NA	NA
CG8002	5PP	chrX	S	3.33	0.241	0.1178	2.6244	0.0448865	NA	NA	NA	NA	NA	NA	NA	NA
CG7893	5PP	chrX	S	3.32667	0.308	0.0618	1.8842	0.0327991	NA	NA	NA	NA	NA	NA	NA	0.0123023
CG8010	COS	chrX	S	3.33	0.303	NA	NA	NA	NA	NA	NA	NA	NA	NA	NA	NA
CG32537	COS	chrX	S	3.32	0.334	0.2403	3.808	0.063104	NA	NA	NA	NA	NA	NA	NA	NA
CG32536	COS	chrX	S	3.32	0.292	0.1447	1.998	0.0724224	NA	NA	NA	NA	NA	NA	NA	NA
CG8028	COS	chrX	S	3.32	0.2195	0.2524	2.0047	0.125904	NA	NA	NA	NA	NA	NA	NA	0.82756
CG8034	SG	chrX	S	3.32	0.277	0.0371	1.9751	0.0187839	NA	NA	NA	NA	NA	NA	NA	NA
CG32538	SG	chrX	S	3.32	0.199333	NA	NA	NA	NA	NA	NA	NA	NA	NA	NA	NA
CG32531	5PP	chrX	S	3.31	0.201	NA	NA	NA	NA	NA	NA	NA	NA	NA	NA	NA
CG12202	5PP	chrX	S	3.31	0.352	0.0528	1.4258	0.0370318	NA	NA	NA	NA	NA	NA	NA	0.0612671
CG3291	5PP	chrX	S	3.31	0.294	0.1877	3.6614	0.0512645	NA	NA	NA	NA	NA	NA	NA	0.036548
CG12203	5PP	chrX	S	3.31	0.314	0.1197	3.7958	0.0315349	NA	NA	NA	NA	NA	NA	NA	0.311117
CG12204	5PP	chrX	S	3.31	0.208	NA	NA	NA	NA	NA	NA	NA	NA	NA	NA	NA
CG14199	5PP	chrX	S	3.31	0.285	0.104	2.8185	0.0368991	NA	NA	NA	NA	NA	NA	NA	NA
CG14200	COS	chrX	S	3.31	0.268	NA	NA	NA	NA	NA	NA	NA	NA	NA	NA	0.248849
CG33525	5PP	chrX	S	3.31	0.3302	0.0604	2.7088	0.0222977	NA	NA	NA	NA	NA	NA	NA	NA
CG32534	COS	chrX	S	3.31	0.336	NA	NA	NA	NA	NA	NA	NA	NA	NA	NA	NA
CG32532	CSS	chrX	S	3.30333	0.295	NA	NA	NA	NA	NA	NA	NA	NA	NA	NA	0.272605
CG3917	5PP	chrX	S	3.3	0.277667	0.2185	1.468	0.148842	NA	NA	NA	NA	NA	NA	NA	0.0792207
CG12230	5PP	chrX	S	3.3	0.285	0.1353	2.5657	0.0527341	NA	NA	NA	NA	NA	NA	NA	NA
CG14217	COS	chrX	S	3.3	0.28675	0.0569	1.2721	0.0447292	NA	NA	NA	NA	NA	NA	NA	0.000795282
CG14218	5PP	chrX	S	3.3	0.253	NA	NA	NA	NA	NA	NA	NA	NA	NA	NA	0.60652
CG14220	COS	chrX	S	3.3	0.356	0.0899	3.8079	0.0236088	NA	NA	NA	NA	NA	NA	NA	NA
CG14207	COS	chrX	S	3.3	0.28	0.0023	1.0058	0.00228674	NA	NA	NA	NA	NA	NA	NA	0.194977
CG14210	EE	chrX	S	3.3	0.269	0.1468	3.3604	0.0436853	NA	NA	NA	NA	NA	NA	NA	NA
CG12788	EE	chrX	S	3.3	0.24	NA	NA	NA	NA	NA	NA	NA	NA	NA	NA	NA
CG17767	EE	chrX	S	3.3	0.301	NA	NA	NA	NA	NA	NA	NA	NA	NA	NA	NA
CG14211	5PP	chrX	S	3.3	0.32	0.0783	2.4203	0.0323514	NA	NA	NA	NA	NA	NA	NA	NA
CG14212	COS	chrX	S	3.3	0.256	0.273	1.6317	0.16731	NA	NA	NA	NA	NA	NA	NA	NA
CG12237	5PP	chrX	S	3.3	0.286	0.0953	3.8412	0.02481	NA	NA	NA	NA	NA	NA	NA	NA
CG12235	COS	chrX	S	3.3	0.285	0.093	1.9478	0.0477462	NA	NA	NA	NA	NA	NA	NA	NA
CG12234	5PP	chrX	S	3.3	0.269	0.0801	2.2421	0.0357254	NA	NA	NA	NA	NA	NA	NA	NA
CG14215	5PP	chrX	S	3.3	0.233	NA	NA	NA	NA	NA	NA	NA	NA	NA	NA	NA
CG14223	COS	chrX	S	3.3	0.287	0.1852	2.0951	0.0883967	NA	NA	NA	NA	NA	NA	NA	NA
CG14216	COS	chrX	S	3.29	0.338	NA	NA	NA	NA	NA	NA	NA	NA	NA	NA	NA
CG14225	COS	chrX	S	3.29	0.221	0.8264	2.102	0.393149	NA	NA	NA	NA	NA	NA	NA	NA
CG14226	5PP	chrX	S	3.29	0.283	0.264	4.8667	0.0542462	NA	NA	NA	NA	NA	NA	NA	NA
CG14224	5PP	chrX	S	3.29	0.318	0.0644	1.4473	0.0444966	NA	NA	NA	NA	NA	NA	NA	0.92222
CG14227	COS	chrX	S	3.29	0.226	NA	NA	NA	NA	NA	NA	NA	NA	NA	NA	NA
CG14229	COS	chrX	S	3.29	0.25	NA	NA	NA	NA	NA	NA	NA	NA	NA	NA	NA
CG14231	COS	chrX	S	3.29	0.269	0.1441	4.1126	0.0350387	NA	NA	NA	NA	NA	NA	NA	NA
CG14232	5PP	chrX	S	3.29	0.335	0.091	4.0359	0.0225476	NA	NA	NA	NA	NA	NA	NA	0.337374
CG14230	5PP	chrX	S	3.29	0.288	0.215	4.3458	0.0494731	NA	NA	NA	NA	NA	NA	NA	NA
CG14233	COS	chrX	S	3.29	0.276	0.1018	3.8265	0.0266039	NA	NA	NA	NA	NA	NA	NA	NA
CG14234	COS	chrX	S	3.29	0.286	0.0371	2.9264	0.0126777	NA	NA	NA	NA	NA	NA	NA	NA
CG14235	5PP	chrX	S	3.29	0.397	NA	NA	NA	NA	NA	NA	NA	NA	NA	NA	0.828849
CG18809	5PP	chrX	S	3.29	0.264	0.2744	1.3638	0.201203	NA	NA	NA	NA	NA	NA	NA	NA
CG33931	5PP	chrX	S	3.29	0.346	NA	NA	NA	NA	NA	NA	NA	NA	NA	NA	NA
CG33932	5PP	chrX	S	3.29	0.303	NA	NA	NA	NA	NA	NA	NA	NA	NA	NA	NA
CG32528	5PP	chrX	S	3.29	0.342	0.0156	1.3115	0.0118948	NA	NA	NA	NA	NA	NA	NA	0.418294
CG12534	COS	chrX	S	3.29	0.322	0.1402	99	0.00141616	NA	NA	NA	NA	NA	NA	NA	0.0638037
CG12702	EE	chrX	S	3.29	0.304	0.2105	1.6527	0.127367	NA	NA	NA	NA	NA	NA	NA	NA
CG12701	SG	chrX	S	3.29	0.284	NA	NA	NA	NA	NA	NA	NA	NA	NA	NA	0.193879
CG11940	5PP	chrX	S	3.28	0.2655	0.1115	3.0952	0.0360235	NA	NA	NA	NA	NA	NA	NA	0.5229
CG11943	5PP	chrX	S	3.28	0.281	0.2615	2.011	0.130035	NA	NA	NA	NA	NA	NA	NA	NA
CG15618	COS	chrX	S	3.28	0.267	0.4059	1.7489	0.232089	NA	NA	NA	NA	NA	NA	NA	NA
CG11937	5PI-EI	chrX	S	3.28	0.216	NA	NA	NA	NA	NA	NA	NA	NA	NA	NA	NA
CG17003	SG	chrX	S	3.27	0.232	NA	NA	NA	NA	NA	NA	NA	NA	NA	NA	0.0107298
CG33517	SG	chrX	S	3.26667	0.2358	0.0705	0.7547	0.0934146	NA	NA	NA	NA	NA	NA	NA	NA
CG9570	SG	chrX	S	3.26	0.322	0.6184	1.801	0.343365	NA	NA	NA	NA	NA	NA	NA	0.00523284
CG9571	COS	chrX	S	3.26	0.254	NA	NA	NA	NA	NA	NA	NA	NA	NA	NA	NA
CG34331	CSS	chrX	S	3.26	0.287	NA	NA	NA	NA	NA	NA	NA	NA	NA	NA	NA
CG15322	COS	chrX	S	3.25333	0.266	0.4771	1.1703	0.407673	NA	NA	NA	NA	NA	NA	NA	0.224613
CG34332	COS	chrX	S	3.25	0.173	NA	NA	NA	NA	NA	NA	NA	NA	NA	NA	NA
CG9572	COS	chrX	S	3.25	0.328	0.0451	2.2389	0.0201438	NA	NA	NA	NA	NA	NA	NA	0.390955
CG9575	COS	chrX	S	3.25	0.284	0.0391	2.9687	0.0131707	NA	NA	NA	NA	NA	NA	NA	0.373372
CG9576	COS	chrX	S	3.25	0.274	0.7148	2.545	0.280864	NA	NA	NA	NA	NA	NA	NA	NA
CG9577	EE	chrX	S	3.25	0.271	0.1336	3.7912	0.0352395	NA	NA	NA	NA	NA	NA	NA	0.53123
CG9581	5PP	chrX	S	3.25	0.35	0.24	4.2818	0.0560512	NA	NA	NA	NA	NA	NA	NA	0.605565
CG9578	5PP	chrX	S	3.25	0.336	0.1149	3.6158	0.0317772	NA	NA	NA	NA	NA	NA	NA	NA
CG17052	COS	chrX	S	3.25	0.363	0.0295	0.9131	0.0323075	NA	NA	NA	NA	NA	NA	NA	NA
CG17058	COS	chrX	S	3.25	0.384	0.0343	2.9727	0.0115383	NA	NA	NA	NA	NA	NA	NA	0.0424985
CG17068	COS	chrX	S	3.25	0.32	0.1341	2.8031	0.0478399	NA	NA	NA	NA	NA	NA	NA	NA
CG17065	EE	chrX	S	3.25	0.347	0.0956	2.379	0.040185	NA	NA	NA	NA	NA	NA	NA	NA
CG1504	COS	chrX	S	3.24	0.307	0.0232	1.8495	0.0125439	NA	NA	NA	NA	NA	NA	NA	NA
CG1631	COS	chrX	S	3.24	0.282	NA	NA	NA	NA	NA	NA	NA	NA	NA	NA	NA
CG15460	5PP	chrX	S	3.23	0.189	NA	NA	NA	NA	NA	NA	NA	NA	NA	NA	NA
CG11738	5PP	chrX	S	3.23	0.284	0.0688	3.5113	0.0195939	NA	NA	NA	NA	NA	NA	NA	NA
CG1467	5PP	chrX	S	3.23	0.353	0.0879	2.833	0.0310272	NA	NA	NA	NA	NA	NA	NA	0.523062
CG11734	5PP	chrX	S	3.23	0.247	0.0973	2.0782	0.0468194	NA	NA	NA	NA	NA	NA	NA	NA
CG15459	COS	chrX	S	3.23	0.283	0.1553	2.2949	0.0676718	NA	NA	NA	NA	NA	NA	NA	0.808148
CG15458	5PP	chrX	S	3.23	0.288	0.2831	2.1858	0.129518	NA	NA	NA	NA	NA	NA	NA	NA
CG11748	5PP	chrX	S	3.23	0.305	0.4586	7.4896	0.0612316	NA	NA	NA	NA	NA	NA	NA	NA
CG1670	COS	chrX	S	3.23	0.282	0.176	2.9514	0.0596327	NA	NA	NA	NA	NA	NA	NA	NA
CG15457	5PP	chrX	S	3.23	0.315	0.2106	1.6653	0.126464	NA	NA	NA	NA	NA	NA	NA	NA
CG1668	5PP	chrX	S	3.23	0.3	0.3083	1.917	0.160824	NA	NA	NA	NA	NA	NA	NA	NA
CG1676	COS	chrX	S	3.23	0.244	NA	NA	NA	NA	NA	NA	NA	NA	NA	NA	NA
CG15456	COS	chrX	S	3.23	0.244	0.2327	2.9101	0.0799629	NA	NA	NA	NA	NA	NA	NA	NA
CG11710	5PP	chrX	S	3.23	0.269	0.1683	4.2069	0.0400057	NA	NA	NA	NA	NA	NA	NA	NA
CG1692	5PP	chrX	S	3.23	0.246	0.1635	2.6102	0.0626389	NA	NA	NA	NA	NA	NA	NA	NA
CG1412	5PI-EI	chrX	S	3.22667	0.247	NA	NA	NA	NA	NA	NA	NA	NA	NA	NA	NA
CG15461	5PI-EI	chrX	S	3.22	0.279	NA	NA	NA	NA	NA	NA	NA	NA	NA	NA	NA
CG1812	COS	chrX	S	3.22	0.271	0.2039	4.3573	0.046795	NA	NA	NA	NA	NA	NA	NA	NA
CG18492	COS	chrX	S	3.22	0.269	0.1006	1.9877	0.0506113	NA	NA	NA	NA	NA	NA	NA	0.845405
CG15455	SG	chrX	S	3.22	NA	0.0071	1.1031	0.00643641	NA	NA	NA	NA	NA	NA	NA	0.726231
CG15454	SG	chrX	S	3.22	NA	0.1189	2.1168	0.0561697	NA	NA	NA	NA	NA	NA	NA	NA
CG34145	SG	chrX	S	3.21	0.266	0.0345	1.667	0.0206959	NA	NA	NA	NA	NA	NA	NA	NA
CG1835	EE	chrX	S	3.21	0.1235	NA	NA	NA	NA	NA	NA	NA	NA	NA	NA	0.119366
CG1338	EE	chrX	S	3.21	0.208	NA	NA	NA	NA	NA	NA	NA	NA	NA	NA	0.449358
CG1849	SG	chrX	S	3.2	0.273	0.1255	1.4463	0.0867731	NA	NA	NA	NA	NA	NA	NA	NA
CG1324	CSS	chrX	S	3.2	0.241	NA	NA	NA	NA	NA	NA	NA	NA	NA	NA	0.489084
CG15452	CSS	chrX	S	3.2	0.183	NA	NA	NA	NA	NA	NA	NA	NA	NA	NA	0.00585107
CG1314	COS	chrX	S	3.19	0.24	0.7511	4.0163	0.187013	NA	NA	NA	NA	NA	NA	NA	0.751035
CG11235	COS	chrX	S	3.19	0.267	NA	NA	NA	NA	NA	NA	NA	NA	NA	NA	NA
CG11233	COS	chrX	S	3.19	0.196	0.1734	2.8045	0.0618292	NA	NA	NA	NA	NA	NA	NA	NA
CG11229	SG	chrX	S	3.18	0.198	NA	NA	NA	NA	NA	NA	NA	NA	NA	NA	NA
CG11227	5PP	chrX	S	3.18	0.222667	NA	NA	NA	NA	NA	NA	NA	NA	NA	NA	NA
CG11666	SG	chrX	S	3.17	0.233	NA	NA	NA	NA	NA	NA	NA	NA	NA	NA	NA
CG1532	COS	chrX	S	3.17	0.227	NA	NA	NA	NA	NA	NA	NA	NA	NA	NA	0.75345
CG1529	COS	chrX	S	3.17	0.238	NA	NA	NA	NA	NA	NA	NA	NA	NA	NA	NA
CG1753	COS	chrX	S	3.17	0.281	0.0806	4.1851	0.0192588	NA	NA	NA	NA	NA	NA	NA	0.647936
CG32513	5PI-EI	chrX	S	3.16667	0.226	NA	NA	NA	NA	NA	NA	NA	NA	NA	NA	0.719872
CG10987	5PI-EI	chrX	S	3.17	NA	NA	NA	NA	NA	NA	NA	NA	NA	NA	NA	NA
CG32512	5PI-EI	chrX	S	3.17	0.258	NA	NA	NA	NA	NA	NA	NA	NA	NA	NA	0.17796
CG15446	5PI-EI	chrX	S	3.16	0.259	NA	NA	NA	NA	NA	NA	NA	NA	NA	NA	NA
CG1503	COS	chrX	S	3.16	0.276	0.3282	3.5995	0.0911793	NA	NA	NA	NA	NA	NA	NA	NA
CG1501	5PP	chrX	S	3.16	0.213	NA	NA	NA	NA	NA	NA	NA	NA	NA	NA	NA
CG34120	SG	chrX	S	3.16	0.225333	1.1246	2.0453	0.549846	NA	NA	NA	NA	NA	NA	NA	NA
CG14579	COS	chrX	S	3.15	0.224	NA	NA	NA	NA	NA	NA	NA	NA	NA	NA	0.611633
CG1722	COS	chrX	S	3.15	0.191	NA	NA	NA	NA	NA	NA	NA	NA	NA	NA	0.298072
CG14581	5PI-EI	chrX	S	3.15	0.236	NA	NA	NA	NA	NA	NA	NA	NA	NA	NA	NA
CG1494	COS	chrX	S	3.14	0.239	0.3807	3.4653	0.109861	NA	NA	NA	NA	NA	NA	NA	NA
CG1801	5PP	chrX	S	3.14	0.236	NA	NA	NA	NA	NA	NA	NA	NA	NA	NA	NA
CG33713	COS	chrX	S	3.14	0.236	0.3923	3.765	0.104197	NA	NA	NA	NA	NA	NA	NA	NA
CG1486	5PP	chrX	S	3.14	0.239	0.0975	1.7073	0.0571077	NA	NA	NA	NA	NA	NA	NA	0.164526
CG1693	5PP	chrX	S	3.14	0.255	0.0366	1.48	0.0247297	NA	NA	NA	NA	NA	NA	NA	0.36051
CG1484	5PP	chrX	S	3.14	0.252	NA	NA	NA	NA	NA	NA	NA	NA	NA	NA	NA
CG17051	EE	chrX	S	3.14	0.303	0.089	3.3199	0.026808	NA	NA	NA	NA	NA	NA	NA	NA
CG1685	5PP	chrX	S	3.13333	0.261	0.1547	2.2294	0.0693909	NA	NA	NA	NA	NA	NA	NA	NA
CG1414	CSS	chrX	S	3.13	0.255	0.2276	2.2599	0.100712	NA	NA	NA	NA	NA	NA	NA	NA
CG1417	COS	chrX	S	3.13	0.27325	0.0782	2.1892	0.0357208	NA	NA	NA	NA	NA	NA	NA	0.00169707
CG1666	5PP	chrX	S	3.13	0.267	0.1436	2.6661	0.0538614	NA	NA	NA	NA	NA	NA	NA	0.47167
CG1424	5PP	chrX	S	3.13	0.244	0.1934	2.2365	0.0864744	NA	NA	NA	NA	NA	NA	NA	NA
CG1678	COS	chrX	S	3.13	0.212	NA	NA	NA	NA	NA	NA	NA	NA	NA	NA	0.303385
CG34019	CSS	chrX	S	3.13	NA	NA	NA	NA	NA	NA	NA	NA	NA	NA	NA	NA
CG14583	CSS	chrX	S	3.13	NA	NA	NA	NA	NA	NA	NA	NA	NA	NA	NA	NA
CG12564	CSS	chrX	S	3.12667	NA	NA	NA	NA	NA	NA	NA	NA	NA	NA	NA	NA
CG12565	SG	chrX	S	3.12	NA	NA	NA	NA	NA	NA	NA	NA	NA	NA	NA	NA
CG14476	CSS	chrX	S	3.11	0.306	0.0929	2.2182	0.0418808	NA	NA	NA	NA	NA	NA	NA	0.200712
CG17686	CSS	chrX	S	3.1	0.2796	0.2701	2.3688	0.114024	NA	NA	NA	NA	NA	NA	NA	0.103497
CG14621	COS	chrX	S	3.06	0.227	0.053	2.5061	0.0211484	NA	NA	NA	NA	NA	NA	NA	0.277612
CG14615	5PP	chrX	S	3.06	0.226	0.1631	4.0347	0.0404243	NA	NA	NA	NA	NA	NA	NA	NA
CG14620	5PP	chrX	S	3.06	0.255	NA	NA	NA	NA	NA	NA	NA	NA	NA	NA	NA
CG14614	5PP	chrX	S	3.06	0.255	0	0.738	0	NA	NA	NA	NA	NA	NA	NA	0.00164358
CG14619	5PP	chrX	S	3.06	0.243	0.5127	2.0474	0.250415	NA	NA	NA	NA	NA	NA	NA	0.0934649
CG14613	5PP	chrX	S	3.06	0.257	NA	NA	NA	NA	NA	NA	NA	NA	NA	NA	0.361097
CG14618	5PP	chrX	S	3.06	0.281	0.1515	3.8239	0.0396192	NA	NA	NA	NA	NA	NA	NA	0.65644
CG12576	5PP	chrX	S	3.06	0.254	0.1608	2.549	0.0630836	NA	NA	NA	NA	NA	NA	NA	0.0483589
CG17600	5PI-EI	chrX	S	3.05	0.186	0.108	4.046	0.026693	NA	NA	NA	NA	NA	NA	NA	NA
CG17596	COS	chrX	S	3.05	0.22	0.0554	4.7662	0.0116235	NA	NA	NA	NA	NA	NA	NA	0.1224
CG17598	COS	chrX	S	3.05	0.255	0.1191	4.4726	0.0266288	NA	NA	NA	NA	NA	NA	NA	NA
CG17599	COS	chrX	S	3.05	0.199	0.1485	2.1573	0.068836	NA	NA	NA	NA	NA	NA	NA	NA
CG17601	COS	chrX	S	3.05	0.264	NA	NA	NA	NA	NA	NA	NA	NA	NA	NA	0.144702
CG41472	5PP	chrX	S	3.04	NA	NA	NA	NA	NA	NA	NA	NA	NA	NA	NA	NA
CG41483	COS	chrX	S	3.03333	NA	NA	NA	NA	NA	NA	NA	NA	NA	NA	NA	NA
CG41479	COS	chrX	S	3.03	NA	NA	NA	NA	NA	NA	NA	NA	NA	NA	NA	NA
CG41478	SG	chrX	S	3.03	NA	NA	NA	NA	NA	NA	NA	NA	NA	NA	NA	NA
CG41482	SG	chrX	S	3.03	NA	NA	NA	NA	NA	NA	NA	NA	NA	NA	NA	NA
CG41481	SG	chrX	S	3.03	NA	NA	NA	NA	NA	NA	NA	NA	NA	NA	NA	NA
CG41473	SG	chrX	S	3.02667	0.148	NA	NA	NA	NA	NA	NA	NA	NA	NA	NA	NA
CG41477	SG	chrX	S	3.02	NA	NA	NA	NA	NA	NA	NA	NA	NA	NA	NA	NA
CG41476	SG	chrX	S	3.02	0.197	NA	NA	NA	NA	NA	NA	NA	NA	NA	NA	NA
CG41480	SG	chrX	S	3.01667	NA	NA	NA	NA	NA	NA	NA	NA	NA	NA	NA	NA
CG12446	SG	chrX	S	3.01	0.207	NA	NA	NA	NA	NA	NA	NA	NA	NA	NA	NA
CG9559	112	chrX	S	3.01	0.237	0.399	2.345	0.170149	NA	NA	NA	NA	NA	NA	NA	NA
CG41475	EE	chrX	S	3.01	NA	NA	NA	NA	NA	NA	NA	NA	NA	NA	NA	NA
CG41105	COS	chrX	S	3.01	NA	NA	NA	NA	NA	NA	NA	NA	NA	NA	NA	NA
CG34334	EE	chrX	S	3.00667	0.229	NA	NA	NA	NA	NA	NA	NA	NA	NA	NA	NA
CG41107	5PI-EI	chrX	S	3.01	NA	NA	NA	NA	NA	NA	NA	NA	NA	NA	NA	NA
CG41352	COS	chrX	S	3	NA	NA	NA	NA	NA	NA	NA	NA	NA	NA	NA	NA
CG41355	COS	chrX	S	0	NA	NA	NA	NA	NA	NA	NA	NA	NA	NA	NA	NA
CG41106	COS	chrX	S	0	0.286	NA	NA	NA	NA	NA	NA	NA	NA	NA	NA	NA
CG41354	COS	chrX	S	0	NA	NA	NA	NA	NA	NA	NA	NA	NA	NA	NA	NA
CG41353	5PP	chrX	S	0	NA	NA	NA	NA	NA	NA	NA	NA	NA	NA	NA	NA
CG12500	SG	chrX	S	0	0.225	NA	NA	NA	NA	NA	NA	NA	NA	NA	NA	NA
CG12473	SG	chrX	S	0	0.241	NA	NA	NA	NA	NA	NA	NA	NA	NA	NA	NA
CG40305	COS	chrX	S	0	0.17	NA	NA	NA	NA	NA	NA	NA	NA	NA	NA	NA
CG17515	5PP	chrX	S	0	0.2145	NA	NA	NA	NA	NA	NA	NA	NA	NA	NA	NA
CG13865	5PP	chrX	S	0	0.293	NA	NA	NA	NA	NA	NA	NA	NA	NA	NA	NA
CG17927	SG	chr2L	S	3.24	0.377923	NA	NA	NA	NA	NA	NA	NA	NA	NA	NA	0.741951
CG33516	5PI-EI	chr2L	S	2.31667	0.251	0.3596	1.058	0.339887	NA	NA	NA	NA	NA	NA	NA	NA
CG3714	COS	chr2L	S	2.82	0.249833	0.1062	3.3487	0.0317138	NA	NA	NA	NA	NA	NA	NA	NA
CG14026	EE	chr2L	S	3.02667	0.26375	0.067	1.5279	0.043851	NA	NA	NA	NA	NA	NA	NA	NA
CG14033	5PI-EI	chr2L	S	3.03	0.294	NA	NA	NA	NA	NA	NA	NA	NA	NA	NA	NA
CG6176	EE	chr2L	S	3.59	0.228	NA	NA	NA	NA	NA	NA	NA	NA	NA	NA	NA
CG7456	5PP	chr2L	S	3.59	0.226	0.0973	2.4213	0.040185	NA	NA	NA	NA	NA	NA	NA	NA
CG7147	5PP	chr2L	S	3.55667	0.239	0.0617	0.9237	0.0667966	0.00428	0.0038	-0.5541	0.00217	0.00203	-0.2326	0.08	NA
CG3479	5PI-EI	chr2L	S	3.48333	0.220333	0.0952	2.4672	0.0385863	0.00589	0.00554	-0.2949	0.00233	0.00317	1.2995	0.065	NA
CG3938	SG	chr2L	S	3.38	0.2744	0.1223	1.5435	0.0792355	0.01112	0.00855	-1.1439	0.00513	0.00486	-0.1893	0.024	NA
CG10619	SG	chr2L	S	0	0.2645	0.0757	0.8131	0.0931005	NA	NA	NA	NA	NA	NA	NA	NA
CG34343	5PI-EI	chr2L	S	0	0.218	NA	NA	NA	NA	NA	NA	NA	NA	NA	NA	NA
CG12630	COS	chr2L	S	0	0.212	NA	NA	NA	NA	NA	NA	NA	NA	NA	NA	NA
CG3645	5PI-EI	chr2L	S	0	0.241	NA	NA	NA	NA	NA	NA	NA	NA	NA	NA	NA
CG2762	COS	chr2L	S	1.86667	0.243	0.2008	3.5301	0.0568822	NA	NA	NA	NA	NA	NA	NA	0.130264
CG17941	SG	chr2L	S	1.91	0.198	NA	NA	NA	NA	NA	NA	NA	NA	NA	NA	0.0394997
CG3324	EE	chr2L	S	1.94667	0.248	0.0604	4.4065	0.013707	NA	NA	NA	NA	NA	NA	NA	NA
CG4226	CSS	chr2L	S	1.98	0.227	0.0962	1.8793	0.0511893	NA	NA	NA	NA	NA	NA	NA	NA
CG14351	5PI-EI	chr2L	S	2.18	0.243	0.0713	1.3562	0.0525734	NA	NA	NA	NA	NA	NA	NA	0.405711
CG7085	COS	chr2L	S	2.35667	0.239	NA	NA	NA	NA	NA	NA	NA	NA	NA	NA	0.557704
CG3539	5PP	chr2L	S	2.42	0.265	NA	NA	NA	NA	NA	NA	NA	NA	NA	NA	0.0125304
CG3059	5PP	chr2L	S	2.52	0.30775	0.0148	0.9186	0.0161115	NA	NA	NA	NA	NA	NA	NA	0.143644
CG17265	COS	chr2L	S	2.55333	0.242	NA	NA	NA	NA	NA	NA	NA	NA	NA	NA	1.62351e-05
CG3332	CSS	chr2L	S	2.62	0.2495	0.0636	1.9707	0.0322728	NA	NA	NA	NA	NA	NA	NA	0.421523
CG3254	5PI-EI	chr2L	S	2.65	0.267	0.0262	2.1522	0.0121736	NA	NA	NA	NA	NA	NA	NA	NA
CG34340	SG	chr2L	S	2.71	0.243	NA	NA	NA	NA	NA	NA	NA	NA	NA	NA	NA
CG3921	CSS	chr2L	S	2.73667	0.194	0.0573	5.7492	0.0099666	NA	NA	NA	NA	NA	NA	NA	NA
CG16857	SG	chr2L	S	2.85	0.255	0.082	1.8752	0.0437287	NA	NA	NA	NA	NA	NA	NA	0.0203319
CG33196	SG	chr2L	S	2.89	0.239	NA	NA	NA	NA	NA	NA	NA	NA	NA	NA	NA
CG2937	5PP	chr2L	S	2.95	0.264	0.0543	2.3745	0.022868	NA	NA	NA	NA	NA	NA	NA	NA
CG8892	5PP	chr2L	S	2.98	0.248	0.1409	1.9255	0.0731758	NA	NA	NA	NA	NA	NA	NA	NA
CG33715	SG	chr2L	S	3.01	0.2884	1.7506	6.4495	0.271432	NA	NA	NA	NA	NA	NA	NA	NA
CG9109	COS	chr2L	S	3.16	0.228	0.1736	1.0874	0.159647	NA	NA	NA	NA	NA	NA	NA	NA
CG11527	5PP	chr2L	S	3.22	0.304	0.1365	5.2539	0.0259807	NA	NA	NA	NA	NA	NA	NA	NA
CG9211	5PP	chr2L	S	3.29	0.215	0.1314	1.687	0.0778897	NA	NA	NA	NA	NA	NA	NA	NA
CG13780	COS	chr2L	S	3.31	0.204	0.4615	3.6848	0.125244	NA	NA	NA	NA	NA	NA	NA	NA
CG13784	CSS	chr2L	S	3.33	0.2625	0.0099	1.3805	0.00717131	NA	NA	NA	NA	NA	NA	NA	NA
CG7227	5PP	chr2L	S	3.42	0.223	0.1745	2.2059	0.079106	NA	NA	NA	NA	NA	NA	NA	NA
CG12375	5PP	chr2L	S	3.43	0.283	0.1648	2.1272	0.0774727	NA	NA	NA	NA	NA	NA	NA	NA
CG18405	SG	chr2L	S	3.47333	0.263	0.017	0.7782	0.0218453	NA	NA	NA	NA	NA	NA	NA	NA
CG34398	SG	chr2L	S	3.5	0.225333	NA	NA	NA	NA	NA	NA	NA	NA	NA	NA	NA
[truncated: 12,164 more rows]
