# Supplementary material for: Functional and evolutionary correlates of gene constellations in the Drosophila melanogaster genome that deviate from the stereotypical gene architecture
Source: BMC Genomics. 2010 May 24;11:322. doi: 10.1186/1471-2164-11-322 (PMC2891614; doi:10.1186/1471-2164-11-322)
Supplement: Additional file 2 — Gene Ontology analysis. List of Gene Ontology terms and overrepresented gene constellations in functional enrichment analysis. [file 1471-2164-11-322-S2.XLS]

## Sheet: Sheet1
Additional file 2
Title: Gene Ontology analysis
Description: List of Gene Ontology terms and overrepresented gene constellations in functional enrichment analysis.
Notes: The GO term IDs and names representing functional enrichment for categories from 1 to 193. Refer to bottom of file and methods section of the manuscript for explanatory notes.
Category Number	Overrepresented group	GO ID	GO Full Name
1	SG(91), COS(118), CSS(35)	GO:0006355	regulation of transcription, DNA-dependent(BP)
2	5PI-EI(101), COS(346), CSS(77)	GO:0008150	biological_process(BP)
3	SG(35), 5PP(107)	GO:0006468	protein amino acid phosphorylation(BP)
4	SG(22), 5PP(95)	GO:0006911	phagocytosis, engulfment(BP)
5	SG(22), 5PI-EI(19)	GO:0007165	signal transduction(BP)
6	SG(13), CSS(11)	GO:0007423	sensory organ development(BP)
7	5PI-EI(54), COS(241)	GO:0006508	proteolysis(BP)
8	COS(148), CSS(30)	GO:0006810	transport(BP)
9	SG(9)	GO:0000122	negative regulation of transcription from RNA polymerase II promoter(BP)
10	SG(21)	GO:0006357	regulation of transcription from RNA polymerase II promoter(BP)
11	SG(10)	GO:0006811	ion transport(BP)
12	SG(20)	GO:0007155	cell adhesion(BP)
13	SG(12)	GO:0007156	homophilic cell adhesion(BP)
14	SG(32)	GO:0007186	G-protein coupled receptor protein signaling pathway(BP)
15	SG(13)	GO:0007391	dorsal closure(BP)
16	SG(9)	GO:0007398	ectoderm development(BP)
17	SG(21)	GO:0007399	nervous system development(BP)
18	SG(8)	GO:0007400	neuroblast fate determination(BP)
19	SG(29)	GO:0007411	axon guidance(BP)
20	SG(18)	GO:0007417	central nervous system development(BP)
21	SG(15)	GO:0007419	ventral cord development(BP)
22	SG(12)	GO:0007420	brain development(BP)
23	SG(20)	GO:0007422	peripheral nervous system development(BP)
24	SG(25)	GO:0007424	open tracheal system development(BP)
25	SG(10)	GO:0007427	epithelial cell migration, open tracheal system(BP)
26	SG(8)	GO:0007431	salivary gland development(BP)
27	SG(18)	GO:0007435	salivary gland morphogenesis(BP)
28	SG(9)	GO:0007455	eye-antennal disc morphogenesis(BP)
29	SG(8)	GO:0007474	imaginal disc-derived wing vein specification(BP)
30	SG(26)	GO:0007476	imaginal disc-derived wing morphogenesis(BP)
31	SG(11)	GO:0007479	leg disc proximal/distal pattern formation(BP)
32	SG(17)	GO:0007498	mesoderm development(BP)
33	SG(16)	GO:0007507	heart development(BP)
34	SG(21)	GO:0007517	muscle development(BP)
35	SG(8)	GO:0008045	motor axon guidance(BP)
36	SG(7)	GO:0008219	cell death(BP)
37	SG(8)	GO:0008354	germ cell migration(BP)
38	SG(6)	GO:0008406	gonad development(BP)
39	SG(11)	GO:0008407	bristle morphogenesis(BP)
40	SG(5)	GO:0008585	female gonad development(BP)
41	SG(11)	GO:0016055	Wnt receptor signaling pathway(BP)
42	SG(10)	GO:0016318	ommatidial rotation(BP)
43	SG(12)	GO:0030707	ovarian follicle cell development (sensu Insecta)(BP)
44	SG(6)	GO:0035214	eye-antennal disc development(BP)
45	SG(6)	GO:0035215	genital disc development(BP)
46	SG(7)	GO:0035277	spiracle morphogenesis, open tracheal system(BP)
47	SG(40)	GO:0045449	regulation of transcription(BP)
48	SG(6)	GO:0045610	regulation of hemocyte differentiation(BP)
49	SG(7)	GO:0048542	lymph gland development (sensu Arthropoda)(BP)
50	SG(16)	GO:0048749	compound eye development(BP)
51	SG(22)	GO:0048813	dendrite morphogenesis(BP)
52	5PP(49)	GO:0000022	mitotic spindle elongation(BP)
53	5PP(32)	GO:0000381	regulation of alternative nuclear mRNA splicing, via spliceosome(BP)
54	5PP(67)	GO:0000398	nuclear mRNA splicing, via spliceosome(BP)
55	5PP(11)	GO:0006270	DNA replication initiation(BP)
56	5PP(32)	GO:0006281	DNA repair(BP)
57	5PP(14)	GO:0006289	nucleotide-excision repair(BP)
58	5PP(123)	GO:0006333	chromatin assembly or disassembly(BP)
59	5PP(20)	GO:0006334	nucleosome assembly(BP)
60	5PP(25)	GO:0006350	transcription(BP)
61	5PP(19)	GO:0006364	rRNA processing(BP)
62	5PP(38)	GO:0006367	transcription initiation from RNA polymerase II promoter(BP)
63	5PP(31)	GO:0006413	translational initiation(BP)
64	5PP(50)	GO:0006457	protein folding(BP)
65	5PP(35)	GO:0006464	protein modification(BP)
66	5PP(15)	GO:0006506	GPI anchor biosynthetic process(BP)
67	5PP(47)	GO:0006511	ubiquitin-dependent protein catabolic process(BP)
68	5PP(40)	GO:0006886	intracellular protein transport(BP)
69	5PP(44)	GO:0007018	microtubule-based movement(BP)
70	5PP(10)	GO:0007040	lysosome organization and biogenesis(BP)
71	5PP(111)	GO:0007052	mitotic spindle organization and biogenesis(BP)
72	5PP(18)	GO:0007059	chromosome segregation(BP)
73	5PP(43)	GO:0007264	small GTPase mediated signal transduction(BP)
74	5PP(49)	GO:0007269	neurotransmitter secretion(BP)
75	5PP(18)	GO:0007294	oocyte fate determination (sensu Insecta)(BP)
76	5PP(12)	GO:0007309	oocyte axis determination(BP)
77	5PP(28)	GO:0008104	protein localization(BP)
78	5PP(17)	GO:0008298	intracellular mRNA localization(BP)
79	5PP(36)	GO:0015031	protein transport(BP)
80	5PP(52)	GO:0016192	vesicle-mediated transport(BP)
81	5PP(13)	GO:0042254	ribosome biogenesis and assembly(BP)
82	EE(7)	GO:0008063	Toll signaling pathway(BP)
83	5PI-EI(10)	GO:0006066	alcohol metabolic process(BP)
84	5PI-EI(6)	GO:0019538	protein metabolic process(BP)
85	COS(36)	GO:0006030	chitin metabolic process(BP)
86	COS(45)	GO:0006629	lipid metabolic process(BP)
87	COS(20)	GO:0007218	neuropeptide signaling pathway(BP)
88	COS(37)	GO:0007608	sensory perception of smell(BP)
89	COS(132)	GO:0008152	metabolic process(BP)
90	COS(13)	GO:0050832	defense response to fungus(BP)
91	COS(34)	GO:0050909	sensory perception of taste(BP)
92	CSS(13)	GO:0007283	spermatogenesis(BP)
93	CSS(12)	GO:0045859	regulation of protein kinase activity(BP)
94	SG(98), 5PI-EI(64), COS(304), CSS(67)	GO:0016021	integral to membrane(CC)
95	SG(42), 5PP(198), EE(36)	GO:0005622	intracellular(CC)
96	SG(155), 5PP(27), CSS(78)	GO:0005634	nucleus(CC)
97	5PI-EI(53), COS(237), CSS(48)	GO:0016020	membrane(CC)
98	5PP(290), EE(53)	GO:0005737	cytoplasm(CC)
99	5PP(126), COS(94)	GO:0005811	lipid particle(CC)
100	5PI-EI(12), COS(40)	GO:0005792	microsome(CC)
101	SG(10)	GO:0005578	proteinaceous extracellular matrix(CC)
102	SG(9)	GO:0005856	cytoskeleton(CC)
103	SG(70)	GO:0005886	plasma membrane(CC)
104	SG(32)	GO:0005887	integral to plasma membrane(CC)
105	SG(10)	GO:0045211	postsynaptic membrane(CC)
106	5PP(13)	GO:0000139	Golgi membrane(CC)
107	5PP(11)	GO:0000176	nuclear exosome (RNase complex)(CC)
108	5PP(95)	GO:0000786	nucleosome(CC)
109	5PP(540)	GO:0005643	nuclear pore(CC)
110	5PP(49)	GO:0005681	spliceosome(CC)
111	5PP(35)	GO:0005762	mitochondrial large ribosomal subunit(CC)
112	5PP(21)	GO:0005763	mitochondrial small ribosomal subunit(CC)
113	5PP(59)	GO:0005783	endoplasmic reticulum(CC)
114	5PP(38)	GO:0005875	microtubule associated complex(CC)
115	5PP(30)	GO:0030532	small nuclear ribonucleoprotein complex(CC)
116	5PI-EI(113)	GO:0005575	cellular_component(CC)
117	COS(142)	GO:0005576	extracellular region(CC)
118	COS(29)	GO:0005740	mitochondrial envelope(CC)
119	SG(88), 5PP(386), EE(77), COS(271)	GO:0008270	zinc ion binding(MF)
120	SG(104), 5PP(442), EE(69)	GO:0005515	protein binding(MF)
121	SG(107), COS(134), CSS(40)	GO:0003700	transcription factor activity(MF)
122	SG(51), 5PP(298)	GO:0003677	DNA binding(MF)
123	SG(21), 5PP(77)	GO:0004674	protein serine/threonine kinase activity(MF)
124	SG(63), 5PP(370)	GO:0005524	ATP binding(MF)
125	SG(72), CSS(24)	GO:0043565	sequence-specific DNA binding(MF)
126	5PI-EI(25), COS(132)	GO:0004252	serine-type endopeptidase activity(MF)
127	5PI-EI(14), COS(38)	GO:0004497	monooxygenase activity(MF)
128	5PI-EI(27), COS(66)	GO:0005506	iron ion binding(MF)
129	5PI-EI(23), COS(58)	GO:0020037	heme binding(MF)
130	SG(31)	GO:0003702	RNA polymerase II transcription factor activity(MF)
131	SG(29)	GO:0003704	specific RNA polymerase II transcription factor activity(MF)
132	SG(12)	GO:0004713	protein-tyrosine kinase activity(MF)
133	SG(13)	GO:0004871	signal transducer activity(MF)
134	SG(12)	GO:0004872	receptor activity(MF)
135	SG(9)	GO:0004888	transmembrane receptor activity(MF)
136	SG(22)	GO:0004930	G-protein coupled receptor activity(MF)
137	SG(8)	GO:0005089	Rho guanyl-nucleotide exchange factor activity(MF)
138	SG(40)	GO:0005509	calcium ion binding(MF)
139	SG(15)	GO:0008188	neuropeptide receptor activity(MF)
140	SG(10)	GO:0008227	amine receptor activity(MF)
141	SG(13)	GO:0016563	transcriptional activator activity(MF)
142	SG(11)	GO:0016566	specific transcriptional repressor activity(MF)
143	SG(12)	GO:0030528	transcription regulator activity(MF)
144	SG(10)	GO:0042803	protein homodimerization activity(MF)
145	5PP(91)	GO:0000166	nucleotide binding(MF)
146	5PP(208)	GO:0003676	nucleic acid binding(MF)
147	5PP(31)	GO:0003682	chromatin binding(MF)
148	5PP(13)	GO:0003684	damaged DNA binding(MF)
149	5PP(23)	GO:0003713	transcription coactivator activity(MF)
150	5PP(74)	GO:0003723	RNA binding(MF)
151	5PP(14)	GO:0003724	RNA helicase activity(MF)
152	5PP(108)	GO:0003729	mRNA binding(MF)
153	5PP(115)	GO:0003735	structural constituent of ribosome(MF)
154	5PP(30)	GO:0003743	translation initiation factor activity(MF)
155	5PP(28)	GO:0003774	motor activity(MF)
156	5PP(29)	GO:0003777	microtubule motor activity(MF)
157	5PP(20)	GO:0003899	DNA-directed RNA polymerase activity(MF)
158	5PP(65)	GO:0003924	GTPase activity(MF)
159	5PP(25)	GO:0004004	ATP-dependent RNA helicase activity(MF)
160	5PP(35)	GO:0004175	endopeptidase activity(MF)
161	5PP(20)	GO:0004221	ubiquitin thiolesterase activity(MF)
162	5PP(26)	GO:0004386	helicase activity(MF)
163	5PP(59)	GO:0004672	protein kinase activity(MF)
164	5PP(40)	GO:0004842	ubiquitin-protein ligase activity(MF)
165	5PP(145)	GO:0005488	binding(MF)
166	5PP(85)	GO:0005525	GTP binding(MF)
167	5PP(32)	GO:0008017	microtubule binding(MF)
168	5PP(36)	GO:0016251	general RNA polymerase II transcription factor activity(MF)
169	5PP(39)	GO:0016887	ATPase activity(MF)
170	5PP(22)	GO:0031202	RNA splicing factor activity, transesterification mechanism(MF)
171	5PP(10)	GO:0043138	3' to 5' DNA helicase activity(MF)
172	5PP(43)	GO:0051082	unfolded protein binding(MF)
173	5PI-EI(97)	GO:0003674	molecular_function(MF)
174	5PI-EI(9)	GO:0008236	serine-type peptidase activity(MF)
175	5PI-EI(15)	GO:0050660	FAD binding(MF)
176	COS(21)	GO:0003824	catalytic activity(MF)
177	COS(15)	GO:0004181	metallocarboxypeptidase activity(MF)
178	COS(23)	GO:0004364	glutathione transferase activity(MF)
179	COS(23)	GO:0004806	triacylglycerol lipase activity(MF)
180	COS(35)	GO:0004867	serine-type endopeptidase inhibitor activity(MF)
181	COS(34)	GO:0004984	olfactory receptor activity(MF)
182	COS(20)	GO:0005184	neuropeptide hormone activity(MF)
183	COS(70)	GO:0005214	structural constituent of chitin-based cuticle(MF)
184	COS(65)	GO:0005215	transporter activity(MF)
185	COS(13)	GO:0005316	high affinity inorganic phosphate:sodium symporter activity(MF)
186	COS(56)	GO:0005549	odorant binding(MF)
187	COS(27)	GO:0008010	structural constituent of chitin-based larval cuticle(MF)
188	COS(38)	GO:0008061	chitin binding(MF)
189	COS(20)	GO:0008233	peptidase activity(MF)
190	COS(30)	GO:0008527	taste receptor activity(MF)
191	COS(80)	GO:0009055	electron carrier activity(MF)
192	COS(19)	GO:0015020	glucuronosyltransferase activity(MF)
193	CSS(13)	GO:0008605	protein kinase CK2 regulator activity(MF)
The number in brackets after gene constellation name represents the number of genes found in each Gene Ontology term.
