# Supplementary material for: Functional and evolutionary correlates of gene constellations in the Drosophila melanogaster genome that deviate from the stereotypical gene architecture
Source: BMC Genomics. 2010 May 24;11:322. doi: 10.1186/1471-2164-11-322 (PMC2891614; doi:10.1186/1471-2164-11-322)
Supplement: Additional file 3 — The conservation of gene constellations between D. melanogaster and D. pseudoobscura, with (Additional file 3A) and without (Additional file 3B) duplicate genes. [file 1471-2164-11-322-S3.XLS]

## Sheet: Sheet1
Additional file 3
Title: Additional file 3A and Additional file 3B
Description: The conservation of gene constellations between D. melanogaster (Dm) and D. pseudoobscura (Dp), with (A) and without (B) duplicate genes.
A.Gene constellation abundance for all 9633 orthologs, including duplicated genes
	Dm-Dp same constellation	Dm specific constellation	Dp specific constellation	Dm no ortholog
SG	176	350	259	526
5PP	2375	1693	974	1240
EE	47	654	606	201
5PI-EI	115	382	294	1267
COS	2144	1104	2197	1716
CSS	157	417	284	448
Total	5014	4600	4614	4496
Unassigned	2	17	3	15
B.Gene constellation abundance for 7546 orthologs after removing Dm duplicate genes
	Dm-Dp same constellation	Dm specific constellation	Dp specific constellation	Dm_no_ortholog
SG	139	290	204	406
5PP	1962	1377	772	833
EE	38	527	488	161
5PI-EI	84	292	238	266
COS	1516	868	1758	1164
CSS	120	315	223	296
Total	3859	3669	3683	3126
Unassigned	2	16	2	13
Dm-Dp same constellation: genes are assigned to the same gene constellation in both species.
Dm specific constellation: genes are ssigned to different constellation from Dp.
Dp specific constellation: genes are ssigned to different constellation from Dm.
Dm no ortholog: Dm genes that have no identified orthologs in Dp genome
